# Supplementary material for: Multiagent cooperation and competition with deep reinforcement learning
Source: PLoS One. 2017 Apr 5;12(4):e0172395. doi: 10.1371/journal.pone.0172395 (PMC5381785; doi:10.1371/journal.pone.0172395)
Supplement: S1 File — This archive contains data points that are visualized on Figs 1, 3, 5 and 6 and S1 and S2 Tables. Figs 2, 4 and S2 are screenshots and no data associated to them is available. (ZIP) [file pone.0172395.s010.zip]

Archive with 32 entries (26 files):
- data/
- data/S1_Figure/
- data/S1_Figure/Pong2PlayerVS_history_B.csv
- data/S1_Figure/Pong2PlayerVS_history_A.csv
- data/S1_Figure/Pong2Player_history_B.csv
- data/S1_Figure/Pong2Player_history_A.csv
- data/S1_Figure/Pong2Player0_history_B.csv
- data/S1_Figure/Pong2Player0_history_A.csv
- data/Figure6/
- data/Figure6/single_vs_multi.csv
- data/Figure6/HC1_vs_multi.csv
- data/Figure6/HC2_vs_single.csv
- data/Figure6/HC3_vs_single.csv
- data/Figure6/HC3_vs_multi_evolution.csv
- data/Figure6/HC2_vs_multi_evolution.csv
- data/Figure6/HC1_vs_single.csv
- data/Figure6/HC4_vs_multi_evolution.csv
- data/Figure6/HC4_vs_single_evolution.csv
- data/Figure3/
- data/Figure3/Pong2Player.csv
- data/Figure1/
- data/Figure1/Pong2PlayerVS.csv
- data/Figure5&S2_Table/
- data/Figure5&S2_Table/Pong2Player05p.csv
- data/Figure5&S2_Table/Pong2Player.csv
- data/Figure5&S2_Table/Pong2PlayerVS.csv
- data/Figure5&S2_Table/Pong2Player025p.csv
- data/Figure5&S2_Table/Pong2Player025.csv
- data/Figure5&S2_Table/Pong2Player075p.csv
- data/Figure5&S2_Table/Pong2Player05.csv
- data/Figure5&S2_Table/Pong2Player075.csv
- data/Figure5&S2_Table/Pong2Player0.csv
