# Supplementary material for: Multiagent cooperation and competition with deep reinforcement learning
Source: PLoS One. 2017 Apr 5;12(4):e0172395. doi: 10.1371/journal.pone.0172395 (PMC5381785; doi:10.1371/journal.pone.0172395)
Supplement: S1 File — This archive contains data points that are visualized on Figs 1, 3, 5 and 6 and S1 and S2 Tables. Figs 2, 4 and S2 are screenshots and no data associated to them is available. (ZIP) [file pone.0172395.s010.zip › data/S1_Figure/Pong2PlayerVS_history_B.csv]

Epoch	Average reward	Reward count	Episode count	MeanQ	TD Error	Seconds
1	-19.894736842105	1652	76	0.030753178421408	0.020417045775801	0
2	10.864864864865	1032	37	0.055571975842118	0.020495216928422	2140.1843442917
3	-6.75	566	20	0.078522597447038	0.018338140755892	5024.0690410137
4	-17.782608695652	544	23	0.11758578260243	0.019854311227798	7954.2796509266
5	8.2571428571429	982	35	0.14490511378646	0.019651415139437	10895.232643127
6	-1.3636363636364	735	22	0.156849973768	0.018027543753386	13843.955490112
7	4.0555555555556	607	18	0.15613037407398	0.03612357429415	16800.791962147
8	17.246376811594	1712	69	0.16600373826176	0.040893536631949	19781.40379405
9	8.2608695652174	1735	69	0.16087171534449	0.053060119055212	22781.630583048
10	-20.964705882353	1804	85	0.21962278755754	0.079659719966352	25832.945611
11	-18.073529411765	1622	68	0.32419759770483	0.085290238887072	28871.55139184
12	8.2558139534884	1330	43	0.38745628522336	0.087929436858743	31952.171814919
13	6.5526315789474	1282	38	0.45150299651921	0.09053659071913	34966.254708767
14	6	1087	32	0.49048775991797	0.080990801326931	37979.379287958
15	7.1935483870968	1058	31	0.54364813241363	0.075845399744809	41006.026421785
16	-2.8636363636364	843	22	0.6258010738343	0.073953761775978	44023.744074583
17	4.25	841	24	0.71101898576319	0.07438159080036	47071.221020699
18	1.6315789473684	732	19	0.78495635423064	0.065564899936318	50115.644058466
19	7	762	22	0.84685340037942	0.066515339031816	53143.724182606
20	7.4117647058824	599	17	0.89461297640204	0.06911209545657	56224.953065634
21	4.0526315789474	681	19	1.0150132971406	0.071963771987706	59252.510054588
22	-2.2631578947368	707	19	0.97882900413871	0.061374731684104	62302.120079756
23	-3.3571428571429	526	14	1.0373114794493	0.055309426490217	65340.640899897
24	0.47368421052632	750	19	1.0033243787885	0.056636636704206	68390.421947956
25	3.2941176470588	640	17	0.92811875632405	0.054018623730168	71446.502653837
26	3	656	18	0.93651082640886	0.055023560766131	74549.215828657
27	4	514	13	0.94254752320051	0.058531855151057	77634.196890831
28	4	524	14	0.89031834989786	0.056271550633013	80685.836214781
29	2.1764705882353	617	17	0.86999075606465	0.051859064750373	83716.217218876
30	1.625	564	16	0.82614176213741	0.057562429867685	86816.62901473
31	2.7333333333333	590	15	0.82187315291166	0.058495092704892	89896.952369928
32	4.6666666666667	539	15	0.789477578789	0.0587079064399	92944.94702816
33	-0.375	593	16	0.79569136279821	0.05894677489996	96033.474353313
34	5.4285714285714	517	14	0.78301355272532	0.054899339735508	99126.870426178
35	8.3333333333333	418	12	0.79044949617982	0.056301230795681	102218.8840003
36	7.2666666666667	544	15	0.80112966805696	0.055791450798512	105332.10956836
37	5.5333333333333	521	15	0.78027736347914	0.050847516030073	108390.310781
38	8.2857142857143	480	14	0.8137402973175	0.048504514113069	111577.00082707
39	8.2	525	15	0.79286936756968	0.052606489300728	114681.56327724
40	5.6666666666667	558	15	0.78303875213861	0.046839555993676	117785.27115202
41	4.1818181818182	400	11	0.81350393545628	0.055344005376101	120884.00687814
42	6.0833333333333	458	12	0.82606654143333	0.048681836031377	123987.18336725
43	1.0666666666667	569	15	0.79435331770778	0.057932917118073	127176.64506316
44	3	568	16	0.77271989172697	0.051193475157022	130457.61719894
45	1.3333333333333	447	12	0.77484880280495	0.045013084542006	133590.15817618
46	6.3571428571429	507	14	0.78015144973993	0.047682569071651	136745.98338032
47	0.78571428571429	538	14	0.77643180459738	0.049572788715363	140288.5203855
48	0.75	438	12	0.79014997059107	0.044922678057104	143582.21646833
49	9	569	17	0.80040570390224	0.049333242207766	146885.37541223
50	3.2857142857143	513	14	0.77136175608635	0.047377686411142	150514.73280025
51	-0.85714285714286	516	14	0.74489397323132	0.044408887729049	153905.42626715
52	0.66666666666667	355	9	0.75983708006144	0.04565731857717	156998.08905911
53	3.9230769230769	483	13	0.74724908590317	0.049826633743942	160223.2752831
54	7.3333333333333	431	12	0.74608357340097	0.044874432623386	163514.40027618
55	-0.25	476	12	0.72551223999262	0.050711758375168	166998.89249229
56	5.3846153846154	458	13	0.75233506691456	0.046698903981596	170359.70756102
57	3.2	359	10	0.73104023519158	0.04379932167381	173823.41051316
58	4.8571428571429	492	14	0.71849496692419	0.042877251973376	177196.93280435
59	2.0833333333333	411	12	0.72559829336405	0.043330619191751	180707.99882913
60	6.4545454545455	418	11	0.70747312837839	0.043838432177901	184368.79880023
61	6.6923076923077	478	13	0.70651694011688	0.046224248636514	188232.23590922
62	7.25	437	12	0.68852741104364	0.049908312603831	191757.69521713
63	5.3	369	10	0.66830239707232	0.042447510216385	195594.75462699
64	5.6153846153846	468	13	0.6702712700367	0.040575239777565	199862.88124394
65	4.3636363636364	424	11	0.66358332365751	0.045900904551148	203532.96440005
66	6.2	376	10	0.67817037689686	0.040241999074817	207733.68452883
67	8.6153846153846	444	13	0.69724605107307	0.047058273538947	211655.73910689
68	0.61538461538462	488	13	0.6848148176074	0.042222519740462	215466.90428996
69	4	486	13	0.6842090305686	0.046335531935096	219559.02877498
70	0.33333333333333	447	12	0.69121128064394	0.04058175695315	223804.84991622
71	6.5384615384615	472	13	0.69477743583918	0.045939372435212	227838.63679528
72	4.6363636363636	417	11	0.67862904149294	0.040864990450442	232027.32367206
73	8.2307692307692	443	13	0.67067655992508	0.044045647501945	236188.94491291
74	3.3333333333333	450	12	0.67136865311861	0.043262280382216	241381.24751687
75	3.5384615384615	478	13	0.65915973466635	0.044760326504707	245670.82948804
76	5.0833333333333	442	12	0.67250486266613	0.046776309124194	250570.50234628
77	1.3636363636364	452	11	0.66918101072311	0.049758086398244	258795.74901628
78	-2.9090909090909	444	11	0.68012343931198	0.042351133339107	265376.65494132
79	-1	433	11	0.70117538625002	0.044687234297395	273031.80326462
80	-0.4	407	10	0.71243719160557	0.043381349245086	279453.38454461
81	1.9	396	10	0.7182938054204	0.042881715647876	287339.86959958
82	6.5	427	12	0.7005225251317	0.045902971506119	294809.03612781
83	6.0769230769231	445	13	0.69715527999401	0.046531330704689	301846.70236588
84	2	446	12	0.69628106099367	0.046715326815844	308882.32642794
85	1.2	396	10	0.69748233801126	0.040650709867477	315383.48060513
86	5.2727272727273	397	11	0.70037325745821	0.040244948428124	321902.52821803
87	2	449	11	0.70343012046814	0.045980382755399	328601.83020878
88	6.3333333333333	431	12	0.69383743393421	0.041914516195655	334467.63142991
89	1.6666666666667	452	12	0.69825469052792	0.039878826737404	339582.35990906
90	0.090909090909091	414	11	0.68960511600971	0.040170164361596	345550.17142677
91	1.2727272727273	424	11	0.67836646288633	0.042912368401885	351840.05597472
92	2.3333333333333	447	12	0.68362768256664	0.043504333540797	357930.80812883
93	1.2	403	10	0.67348195332289	0.04388574296236	364560.41527987
94	1.9	423	10	0.6916718544364	0.043883678305894	369735.55567384
95	0.33333333333333	438	12	0.70352491497993	0.04276246599108	373734.55882072
96	-2.5	374	10	0.72184679532051	0.041803027048707	377166.37988877
97	-0.75	444	12	0.7270547606945	0.045335452474654	381859.93837285
98	3.0909090909091	422	11	0.72387615138292	0.043761293586344	389255.18656874
99	4.3636363636364	393	11	0.72118641269207	0.042639298856258	395686.37279058
