# Supplementary material for: Multiagent cooperation and competition with deep reinforcement learning
Source: PLoS One. 2017 Apr 5;12(4):e0172395. doi: 10.1371/journal.pone.0172395 (PMC5381785; doi:10.1371/journal.pone.0172395)
Supplement: S1 File — This archive contains data points that are visualized on Figs 1, 3, 5 and 6 and S1 and S2 Tables. Figs 2, 4 and S2 are screenshots and no data associated to them is available. (ZIP) [file pone.0172395.s010.zip › data/S1_Figure/Pong2PlayerVS_history_A.csv]

Epoch	Average reward	Reward count	Episode count	MeanQ	TD Error	Seconds
1	19.894736842105	1652	76	0.036629230499268	0.034258731238544	0
2	-10.864864864865	1032	37	0.088388940036297	0.036268266946077	2140.1843442917
3	6.75	566	20	0.10980970552564	0.035165142327547	5024.0690410137
4	17.782608695652	544	23	0.14155595132709	0.035153854876757	7954.2796509266
5	-8.2571428571429	982	35	0.18404190149903	0.034203920930624	10895.232643127
6	1.3636363636364	735	22	0.23041268283129	0.036833466291428	13843.955490112
7	-4.0555555555556	607	18	0.24128054684401	0.040439512044191	16800.791962147
8	-17.246376811594	1712	69	0.27102411770821	0.040627625931054	19781.40379405
9	-8.2608695652174	1735	69	0.37685767302662	0.047047990996391	22781.630583048
10	20.964705882353	1804	85	0.40086788585782	0.061366469353437	25832.945611
11	18.073529411765	1622	68	0.58332307624817	0.069838082119823	28871.55139184
12	-8.2558139534884	1330	43	0.60145196096599	0.066045082810801	31952.171814919
13	-6.5526315789474	1282	38	0.68109701417387	0.074076765326783	34966.254708767
14	-6	1087	32	0.7062286438942	0.081175927717239	37979.379287958
15	-7.1935483870968	1058	31	0.73730385822058	0.080288166455925	41006.026421785
16	2.8636363636364	843	22	0.76484009151161	0.06838713674061	44023.744074583
17	-4.25	841	24	0.82907662519813	0.070006534771994	47071.221020699
18	-1.6315789473684	732	19	0.82211218604445	0.079391503483057	50115.644058466
19	-7	762	22	1.0358029997051	0.083106067851186	53143.724182606
20	-7.4117647058824	599	17	1.0717535401285	0.068865682188421	56224.953065634
21	-4.0526315789474	681	19	1.0258434101641	0.07186470163241	59252.510054588
22	2.2631578947368	707	19	1.0864659250975	0.059363974899054	62302.120079756
23	3.3571428571429	526	14	1.0833346217573	0.063327269699425	65340.640899897
24	-0.47368421052632	750	19	1.0997896017432	0.062145422551781	68390.421947956
25	-3.2941176470588	640	17	1.102532440275	0.06356831882894	71446.502653837
26	-3	656	18	1.0374306339025	0.054802458614111	74549.215828657
27	-4	514	13	0.96129315176606	0.054592645399272	77634.196890831
28	-4	524	14	0.96601669877768	0.053654642223381	80685.836214781
29	-2.1764705882353	617	17	0.9382788464427	0.053507280364633	83716.217218876
30	-1.625	564	16	0.90140304681659	0.054804528713226	86816.62901473
31	-2.7333333333333	590	15	0.89678108328581	0.055654351443052	89896.952369928
32	-4.6666666666667	539	15	0.87170422816277	0.052837499111891	92944.94702816
33	0.375	593	16	0.86125646364689	0.054151404440403	96033.474353313
34	-5.4285714285714	517	14	0.80565326881409	0.048675433501601	99126.870426178
35	-8.3333333333333	418	12	0.83305224263668	0.048897989697754	102218.8840003
36	-7.2666666666667	544	15	0.81939549726248	0.062981894731522	105332.10956836
37	-5.5333333333333	521	15	0.78063530129194	0.054293885916471	108390.310781
38	-8.2857142857143	480	14	0.76713334679604	0.049812828674912	111577.00082707
39	-8.2	525	15	0.74416504707932	0.047728421837091	114681.56327724
40	-5.6666666666667	558	15	0.70014776280522	0.049224613063037	117785.27115202
41	-4.1818181818182	400	11	0.66092579168081	0.047589437417686	120884.00687814
42	-6.0833333333333	458	12	0.61858874151111	0.046044506199658	123987.18336725
43	-1.0666666666667	569	15	0.61212630918622	0.042183957137167	127176.64506316
44	-3	568	16	0.61761562865973	0.048996827743948	130457.61719894
45	-1.3333333333333	447	12	0.62245470565557	0.043741934835911	133590.15817618
46	-6.3571428571429	507	14	0.62223418441415	0.049592643141747	136745.98338032
47	-0.78571428571429	538	14	0.60995001575351	0.040588559448719	140288.5203855
48	-0.75	438	12	0.6117885850668	0.042088281303644	143582.21646833
49	-9	569	17	0.58831976529956	0.051058675073087	146885.37541223
50	-3.2857142857143	513	14	0.58009276488423	0.050145434975624	150514.73280025
51	0.85714285714286	516	14	0.56708448454738	0.05352240806818	153905.42626715
52	-0.66666666666667	355	9	0.603058814466	0.054049070090055	156998.08905911
53	-3.9230769230769	483	13	0.6199501991272	0.051908938907087	160223.2752831
54	-7.3333333333333	431	12	0.60428953760862	0.04895763245225	163514.40027618
55	0.25	476	12	0.60181038728356	0.050085354879498	166998.89249229
56	-5.3846153846154	458	13	0.62117442503572	0.046872297987342	170359.70756102
57	-3.2	359	10	0.60641793078184	0.052600849196315	173823.41051316
58	-4.8571428571429	492	14	0.62653725367784	0.057909801356494	177196.93280435
59	-2.0833333333333	411	12	0.62770763164759	0.044757399730384	180707.99882913
60	-6.4545454545455	418	11	0.62793077921867	0.053041671976447	184368.79880023
61	-6.6923076923077	478	13	0.62323064267635	0.051051275312901	188232.23590922
62	-7.25	437	12	0.64113255578279	0.04879417716153	191757.69521713
63	-5.3	369	10	0.62657707825303	0.048134090598673	195594.75462699
64	-5.6153846153846	468	13	0.64060921034217	0.045986624030396	199862.88124394
65	-4.3636363636364	424	11	0.63786323845387	0.047828262917697	203532.96440005
66	-6.2	376	10	0.64415379482508	0.04426491074264	207733.68452883
67	-8.6153846153846	444	13	0.6445699121356	0.054958277672529	211655.73910689
68	-0.61538461538462	488	13	0.64655533200502	0.038586034059525	215466.90428996
69	-4	486	13	0.64888703554869	0.043914513036609	219559.02877498
70	-0.33333333333333	447	12	0.64624559032917	0.047641892939806	223804.84991622
71	-6.5384615384615	472	13	0.63566690003872	0.049302317127585	227838.63679528
72	-4.6363636363636	417	11	0.63711099690199	0.051252304315567	232027.32367206
73	-8.2307692307692	443	13	0.63391436266899	0.048665264971554	236188.94491291
74	-3.3333333333333	450	12	0.62945883643627	0.048747919064015	241381.24751687
75	-3.5384615384615	478	13	0.62911532127857	0.047036009728909	245670.82948804
76	-5.0833333333333	442	12	0.61040000587702	0.04652617444098	250570.50234628
77	-1.3636363636364	452	11	0.57874590176344	0.045145205818117	258795.74901628
78	2.9090909090909	444	11	0.56367688274384	0.046146706014872	265376.65494132
79	1	433	11	0.58433644586802	0.044890030667186	273031.80326462
80	0.4	407	10	0.56603986006975	0.051472402080894	279453.38454461
81	-1.9	396	10	0.56983534914255	0.042509867101908	287339.86959958
82	-6.5	427	12	0.57795796376467	0.046896411240101	294809.03612781
83	-6.0769230769231	445	13	0.59138572341204	0.043647857218981	301846.70236588
84	-2	446	12	0.60097670978308	0.049626976758242	308882.32642794
85	-1.2	396	10	0.61287046802044	0.043968385025859	315383.48060513
86	-5.2727272727273	397	11	0.61317317944765	0.046134451977909	321902.52821803
87	-2	449	11	0.62379645317793	0.049722394168377	328601.83020878
88	-6.3333333333333	431	12	0.60928024560213	0.048750120550394	334467.63142991
89	-1.6666666666667	452	12	0.61758359968662	0.044201732039452	339582.35990906
90	-0.090909090909091	414	11	0.63299699753523	0.045960027575493	345550.17142677
91	-1.2727272727273	424	11	0.62909919255972	0.044356597349048	351840.05597472
92	-2.3333333333333	447	12	0.6411742810607	0.046878527492285	357930.80812883
93	-1.2	403	10	0.63069819927216	0.043852157630026	364560.41527987
94	-1.9	423	10	0.64790958750248	0.04368916927278	369735.55567384
95	-0.33333333333333	438	12	0.65804475861788	0.0468343205899	373734.55882072
96	2.5	374	10	0.65388202512264	0.041903344072402	377166.37988877
97	0.75	444	12	0.66520742946863	0.044931938365102	381859.93837285
98	-3.0909090909091	422	11	0.67006937599182	0.046003070726991	389255.18656874
99	-4.3636363636364	393	11	0.64541435182095	0.048469615295529	395686.37279058
