# Supplementary material for: Multiagent cooperation and competition with deep reinforcement learning
Source: PLoS One. 2017 Apr 5;12(4):e0172395. doi: 10.1371/journal.pone.0172395 (PMC5381785; doi:10.1371/journal.pone.0172395)
Supplement: S1 File — This archive contains data points that are visualized on Figs 1, 3, 5 and 6 and S1 and S2 Tables. Figs 2, 4 and S2 are screenshots and no data associated to them is available. (ZIP) [file pone.0172395.s010.zip › data/S1_Figure/Pong2Player_history_B.csv]

Epoch	Average reward	Reward count	Episode count	MeanQ	TD Error	Seconds
1	-26.458333333333	654	24	-0.10316917291284	0.03171840660274	0
2	-24.260869565217	571	23	-0.21664407390356	0.020301910638809	2219.7107670307
3	-30.823529411765	535	17	-0.31796842944622	0.031760104954243	5234.8550970554
4	-29.375	719	24	-0.39784982442856	0.03718723988533	8274.6327157021
5	-27.578947368421	542	19	-0.49098414742947	0.046165034890175	11343.717128754
6	-27.289473684211	1038	38	-0.54109015369415	0.054801562190056	14424.585474968
7	-28.514285714286	1008	35	-0.68634745073318	0.046342434048653	17527.729490757
8	-22.910714285714	1294	56	-0.78734533989429	0.052283799111843	20646.920996666
9	-26.333333333333	573	21	-0.96680954873562	0.050795489311218	23793.418364763
10	-21.958333333333	537	24	-0.94446024823189	0.047748475790024	26948.615488768
11	-28.705882352941	508	17	-0.90576515161991	0.046088018536568	30113.221090794
12	-31.333333333333	98	3	-0.88200869899988	0.049653822243214	33269.140145779
13	-30.9375	505	16	-0.8679031342864	0.052557094037533	36434.461924553
14	-28.705882352941	507	17	-0.87953285455704	0.05192302185297	39919.898360729
15	-28.705882352941	507	17	-0.79656422615051	0.055768653512001	43082.808995724
16	-36.818181818182	419	11	-0.7973798545599	0.053919546604156	46241.313314676
17	-37	394	10	-0.79324904960394	0.056587139368057	49401.823321819
18	-36.454545454545	417	11	-0.75869192743301	0.056097362339497	52556.488364697
19	-36.181818181818	403	11	-0.72147205990553	0.056252910256386	55721.547684669
20	-34.727272727273	391	11	-0.69017216366529	0.050779387712479	58879.465076685
21	-36.666666666667	366	9	-0.70132182663679	0.048130309581757	62042.817330837
22	-30.636363636364	359	11	-0.68402341276407	0.047746060490608	65203.508159876
23	-34	365	10	-0.62059300380945	0.047794467508793	68371.994807005
24	-37.888888888889	351	9	-0.56811383879185	0.044462095856667	71532.411481619
25	-34.555555555556	334	9	-0.54428851336241	0.049049448788166	74696.672069788
26	-35.666666666667	341	9	-0.53194153410196	0.042404607594013	77855.706784964
27	-33.777777777778	331	9	-0.52397324371338	0.044501958101988	81024.021785021
28	-37.125	308	8	-0.49280105501413	0.043603889077902	84182.163150072
29	-32.818181818182	388	11	-0.45164683359861	0.048712482556701	87344.461227179
30	-34	317	9	-0.45899818623066	0.046882577434182	90501.760588169
31	-35.111111111111	334	9	-0.42163554221392	0.041218542262912	93669.918260336
32	-33.7	345	10	-0.41124828916788	0.042786059759557	96827.402169228
33	-37.875	320	8	-0.36733940595388	0.042581390786916	99991.178019285
34	-34.75	300	8	-0.36165858471394	0.041615742020309	103149.88645959
35	-35.142857142857	273	7	-0.36283807462454	0.04286250728555	106317.52060747
36	-35	316	9	-0.35213853293657	0.04135294483602	109477.61490846
37	-31.444444444444	304	9	-0.37873019325733	0.039976343035698	112644.04946756
38	-35	325	9	-0.37086350005865	0.045977050364017	115803.35801244
39	-34	308	9	-0.387158010602	0.04341797137633	118968.0033195
40	-36.625	309	8	-0.38804112797976	0.041255482595414	122125.33657956
41	-38.142857142857	292	7	-0.37829089355469	0.042000484826975	125288.71097755
42	-34.25	295	8	-0.41269392293692	0.043908545061946	128449.8854835
43	-36.428571428571	284	7	-0.35951180899143	0.040556112715974	131617.50346541
44	-36.875	297	8	-0.32541014826298	0.040843158771982	134780.73201251
45	-34.875	289	8	-0.34633871275187	0.040638292525196	137949.28987861
46	-33.75	277	8	-0.32167219752073	0.040835269892123	141109.40660763
47	-35.25	289	8	-0.33032851690054	0.040877664363012	144275.81889558
48	-35.25	307	8	-0.33778543055058	0.040645833931863	147435.31064677
49	-39.571428571429	282	7	-0.35659436476231	0.042142257492058	150603.13879275
50	-36	273	7	-0.34156268209219	0.038646750929765	153765.27083468
51	-33.714285714286	267	7	-0.33958718246222	0.04115854826197	156934.99299765
52	-36.428571428571	279	7	-0.33137782621384	0.040307806527708	160095.28643036
53	-34.875	289	8	-0.30994284754992	0.041334426323883	163261.62074041
54	-35.75	288	8	-0.29656387126446	0.040181493939599	166420.72678161
55	-36.142857142857	276	7	-0.29876182216406	0.041037688679993	169588.44667172
56	-36.714285714286	286	7	-0.30332996743917	0.040273162252735	172748.50242591
57	-37.285714285714	285	7	-0.31741343575716	0.03937012092676	175910.684515
58	-35.428571428571	270	7	-0.32956989979744	0.042279763463885	179070.61611986
59	-36.285714285714	279	7	-0.33301015365124	0.04055048728548	182233.66440177
60	-34.25	298	8	-0.3283772597909	0.039634348405059	185392.0522368
61	-38	279	7	-0.32743104177713	0.043790440815501	188557.70815563
62	-36.142857142857	286	7	-0.32915987682343	0.04203778380272	191718.52969551
63	-33.875	295	8	-0.36024566584826	0.042172495619394	194886.45836949
64	-31	261	8	-0.35764328289032	0.040637518398464	198048.08661747
65	-37.857142857143	280	7	-0.34844648963213	0.040825937362388	201217.75610328
66	-37.714285714286	284	7	-0.33217490136623	0.040230352470651	204377.43602824
67	-36.714285714286	273	7	-0.32567139828205	0.041850845268928	207544.57766247
68	-36.428571428571	287	7	-0.29867742705345	0.03995036158897	210706.8551352
69	-36	273	7	-0.27895277392864	0.041134778410196	213871.46873212
70	-35.5	244	6	-0.28795940876007	0.041708505763207	217029.25653219
71	-36.428571428571	266	7	-0.29409499913454	0.037932520796545	220194.61400127
72	-35	275	7	-0.30484864252806	0.036504096915596	223354.55645609
73	-32.5	275	8	-0.30799613463879	0.043229171217419	226520.75250101
74	-36.285714285714	265	7	-0.29752028590441	0.043337372859009	229680.09711981
75	-32.125	291	8	-0.30138940262794	0.044016310835257	232846.38811898
76	-33.571428571429	266	7	-0.29435864454508	0.043229652024806	236005.74047184
77	-35.666666666667	239	6	-0.31954347169399	0.040958518084604	239172.54759908
78	-39.333333333333	269	6	-0.30283958315849	0.042423107903916	242333.03757191
79	-32.375	276	8	-0.29783964937925	0.039569395420607	245498.53613424
80	-36.428571428571	270	7	-0.27939842480421	0.041614939747378	248660.04212308
81	-35.571428571429	267	7	-0.27845881319046	0.041564103236422	251829.45792484
82	-39	49	1	-0.29774576640129	0.041946764576249	254992.96653295
83	-36.8	201	5	-0.29520063459873	0.041044882636517	258160.73915601
84	0	32	0	-0.30711828100681	0.03780022122385	261648.22523189
85	-31	71	1	-0.28975769090652	0.041091928943992	264815.68217468
86	-36.142857142857	266	7	-0.27943712234497	0.038912671593949	268298.59088683
87	-36	245	6	-0.25322439110279	0.039827098444104	271804.28529191
88	-30.875	253	8	-0.28580475902557	0.040129517577589	274966.89393377
89	0	12	0	-0.30222401273251	0.040915508701699	278135.46529984
90	0	30	0	-0.31114657723904	0.040820374908857	281300.25560284
91	-35	257	7	-0.30451617670059	0.039868107420392	284785.61747599
92	-37.857142857143	279	7	-0.32563604104519	0.038739177445881	288264.99663019
93	0	8	0	-0.34277233123779	0.041662729106494	291439.21841502
94	0	11	0	-0.34442797040939	0.038347307886463	294786.05089426
95	0	37	0	-0.32848795676231	0.040192691942677	298514.9797523
96	0	14	0	-0.31607774305344	0.038031559703173	302185.86876249
97	-33.5	91	2	-0.32555533874035	0.040140081637539	305871.62223148
98	0	7	0	-0.30362955224514	0.039050936597399	309507.54011035
