# Supplementary material for: Multiagent cooperation and competition with deep reinforcement learning
Source: PLoS One. 2017 Apr 5;12(4):e0172395. doi: 10.1371/journal.pone.0172395 (PMC5381785; doi:10.1371/journal.pone.0172395)
Supplement: S1 File — This archive contains data points that are visualized on Figs 1, 3, 5 and 6 and S1 and S2 Tables. Figs 2, 4 and S2 are screenshots and no data associated to them is available. (ZIP) [file pone.0172395.s010.zip › data/S1_Figure/Pong2Player_history_A.csv]

Epoch	Average reward	Reward count	Episode count	MeanQ	TD Error	Seconds
1	-26.458333333333	654	24	-0.095357276380062	0.043428983919322	0
2	-24.260869565217	571	23	-0.25713111811876	0.049565929591656	2219.7107670307
3	-30.823529411765	535	17	-0.37960375964642	0.061796604514122	5234.8550970554
4	-29.375	719	24	-0.45105549693108	0.053154966473579	8274.6327157021
5	-27.578947368421	542	19	-0.51505306136608	0.072533971011639	11343.717128754
6	-27.289473684211	1038	38	-0.61315587735176	0.061384726524353	14424.585474968
7	-28.514285714286	1008	35	-0.8955296381712	0.055836423873901	17527.729490757
8	-22.910714285714	1294	56	-0.98565722322464	0.049536979198456	20646.920996666
9	-26.333333333333	573	21	-1.02711254704	0.050674617409706	23793.418364763
10	-21.958333333333	537	24	-1.0271174045801	0.049659738302231	26948.615488768
11	-28.705882352941	508	17	-1.0852300107479	0.045676375865936	30113.221090794
12	-31.333333333333	98	3	-1.0055357445478	0.045826857686043	33269.140145779
13	-30.9375	505	16	-0.96134313106537	0.044203288912773	36434.461924553
14	-28.705882352941	507	17	-0.91738075852394	0.046511339187622	39919.898360729
15	-28.705882352941	507	17	-0.87516816967726	0.045471202611923	43082.808995724
16	-36.818181818182	419	11	-0.85296364432573	0.050174029350281	46241.313314676
17	-37	394	10	-0.81926957434416	0.042408460795879	49401.823321819
18	-36.454545454545	417	11	-0.80404985666275	0.052845206677914	52556.488364697
19	-36.181818181818	403	11	-0.72174312716722	0.045161524236202	55721.547684669
20	-34.727272727273	391	11	-0.75188615107536	0.045518432587385	58879.465076685
21	-36.666666666667	366	9	-0.71129180133343	0.045481154322624	62042.817330837
22	-30.636363636364	359	11	-0.69675636130571	0.042603764116764	65203.508159876
23	-34	365	10	-0.66037705516815	0.045244661659002	68371.994807005
24	-37.888888888889	351	9	-0.6214785618186	0.041710187494755	71532.411481619
25	-34.555555555556	334	9	-0.57756735938787	0.038945589452982	74696.672069788
26	-35.666666666667	341	9	-0.54762472438812	0.041154150933027	77855.706784964
27	-33.777777777778	331	9	-0.52157988876104	0.040725954800844	81024.021785021
28	-37.125	308	8	-0.50267528045177	0.039348959892988	84182.163150072
29	-32.818181818182	388	11	-0.5208072988987	0.04023371258378	87344.461227179
30	-34	317	9	-0.50427635723352	0.039969101399183	90501.760588169
31	-35.111111111111	334	9	-0.46341560208797	0.039467708855867	93669.918260336
32	-33.7	345	10	-0.44287770795822	0.040555094107985	96827.402169228
33	-37.875	320	8	-0.39677744108438	0.040005072303116	99991.178019285
34	-34.75	300	8	-0.39570564180613	0.035729702591896	103149.88645959
35	-35.142857142857	273	7	-0.409107203722	0.039551196306944	106317.52060747
36	-35	316	9	-0.40082246625423	0.03927739597857	109477.61490846
37	-31.444444444444	304	9	-0.3964589330554	0.038392450235784	112644.04946756
38	-35	325	9	-0.35121801757812	0.038004578579217	115803.35801244
39	-34	308	9	-0.32286202985048	0.037074327471666	118968.0033195
40	-36.625	309	8	-0.32320038503408	0.037060650097206	122125.33657956
41	-38.142857142857	292	7	-0.32281405234337	0.036791522218846	125288.71097755
42	-34.25	295	8	-0.321888240695	0.038397595276125	128449.8854835
43	-36.428571428571	284	7	-0.33277552944422	0.035203957707388	131617.50346541
44	-36.875	297	8	-0.35373691809177	0.036649934265763	134780.73201251
45	-34.875	289	8	-0.36005285412073	0.039131956782192	137949.28987861
46	-33.75	277	8	-0.35520882689953	0.035049023443833	141109.40660763
47	-35.25	289	8	-0.33053499352932	0.036487454757094	144275.81889558
48	-35.25	307	8	-0.33954701691866	0.037912156413309	147435.31064677
49	-39.571428571429	282	7	-0.32449682414532	0.039220210487023	150603.13879275
50	-36	273	7	-0.31643177467585	0.037731511502527	153765.27083468
51	-33.714285714286	267	7	-0.30931244218349	0.038934745969018	156934.99299765
52	-36.428571428571	279	7	-0.28822984421253	0.040141627021134	160095.28643036
53	-34.875	289	8	-0.29541040021181	0.035895705933799	163261.62074041
54	-35.75	288	8	-0.27794497185946	0.040368533103727	166420.72678161
55	-36.142857142857	276	7	-0.27815217393637	0.037139108544681	169588.44667172
56	-36.714285714286	286	7	-0.25671535021067	0.039222533322871	172748.50242591
57	-37.285714285714	285	7	-0.25984488493204	0.037240513943136	175910.684515
58	-35.428571428571	270	7	-0.26506305646896	0.037857254445553	179070.61611986
59	-36.285714285714	279	7	-0.26481886297464	0.038876299795229	182233.66440177
60	-34.25	298	8	-0.27339893108606	0.03648377366364	185392.0522368
61	-38	279	7	-0.26885661417246	0.036164035882335	188557.70815563
62	-36.142857142857	286	7	-0.27515106755495	0.035154181305785	191718.52969551
63	-33.875	295	8	-0.29238852584362	0.038873594135512	194886.45836949
64	-31	261	8	-0.27444543755054	0.03615041842591	198048.08661747
65	-37.857142857143	280	7	-0.27285833537579	0.037310198902152	201217.75610328
66	-37.714285714286	284	7	-0.27229812979698	0.037948209465947	204377.43602824
67	-36.714285714286	273	7	-0.26851659548283	0.037649981425377	207544.57766247
68	-36.428571428571	287	7	-0.27455387759209	0.036888742106967	210706.8551352
69	-36	273	7	-0.30327244818211	0.036359902586089	213871.46873212
70	-35.5	244	6	-0.28581845986843	0.038536409900407	217029.25653219
71	-36.428571428571	266	7	-0.28054606413841	0.03837350646453	220194.61400127
72	-35	275	7	-0.30645019698143	0.037592195025645	223354.55645609
73	-32.5	275	8	-0.30246568739414	0.03762510857312	226520.75250101
74	-36.285714285714	265	7	-0.29572137546539	0.036622938405257	229680.09711981
75	-32.125	291	8	-0.27788608777523	0.043533025629818	232846.38811898
76	-33.571428571429	266	7	-0.25835147070885	0.03797403547354	236005.74047184
77	-35.666666666667	239	6	-0.25210114300251	0.037980964697897	239172.54759908
78	-39.333333333333	269	6	-0.24693970394135	0.039258848479018	242333.03757191
79	-32.375	276	8	-0.24059923732281	0.040176058832556	245498.53613424
80	-36.428571428571	270	7	-0.24444462656975	0.040253090277314	248660.04212308
81	-35.571428571429	267	7	-0.25956621682644	0.038885270408355	251829.45792484
82	-39	49	1	-0.25390129482746	0.038192279633135	254992.96653295
83	-36.8	201	5	-0.25089377653599	0.034228633511811	258160.73915601
84	0	32	0	-0.25882938551903	0.035521016081795	261648.22523189
85	-31	71	1	-0.26667385280132	0.036877594493562	264815.68217468
86	-36.142857142857	266	7	-0.26922864258289	0.035662436407525	268298.59088683
87	-36	245	6	-0.26433752679825	0.038297658568248	271804.28529191
88	-30.875	253	8	-0.26904065239429	0.038530012675561	274966.89393377
89	0	12	0	-0.2529178994894	0.03857961513754	278135.46529984
90	0	30	0	-0.25320659327507	0.036184652519412	281300.25560284
91	-35	257	7	-0.2507867937088	0.037512870031409	284785.61747599
92	-37.857142857143	279	7	-0.24493289411068	0.038173165585846	288264.99663019
93	0	8	0	-0.28029315757751	0.036752135819988	291439.21841502
94	0	11	0	-0.28757838642597	0.037329511399381	294786.05089426
95	0	37	0	-0.26499050378799	0.03641091414704	298514.9797523
96	0	14	0	-0.27337732851505	0.037253945605364	302185.86876249
97	-33.5	91	2	-0.26746787285805	0.03588946757419	305871.62223148
98	0	7	0	-0.27868657195568	0.03872905414924	309507.54011035
