# Supplementary material for: Multiagent cooperation and competition with deep reinforcement learning
Source: PLoS One. 2017 Apr 5;12(4):e0172395. doi: 10.1371/journal.pone.0172395 (PMC5381785; doi:10.1371/journal.pone.0172395)
Supplement: S1 File — This archive contains data points that are visualized on Figs 1, 3, 5 and 6 and S1 and S2 Tables. Figs 2, 4 and S2 are screenshots and no data associated to them is available. (ZIP) [file pone.0172395.s010.zip › data/S1_Figure/Pong2Player0_history_B.csv]

Epoch	Average reward	Reward count	Episode count	MeanQ	TD Error	Seconds
1	-15.6363636364	347	22	-0.0355472462	0.0160633863	0
2	-20.2	508	25	-0.0931150002	0.0201838247	2138.1417090893
3	-10.1111111111	185	18	-0.1315198064	0.0169948448	5032.016119957
4	-10.5277777778	388	36	-0.158546293	0.0192707478	7944.8819160461
5	-9.5428571429	353	35	-0.1767766235	0.0248286594	10893.190360785
6	-9.8857142857	355	35	-0.1993147738	0.0135128345	13839.044056892
7	-16.0952380952	353	21	-0.1825595983	0.0143864771	16811.021166086
8	-16.3	346	20	-0.195628667	0.0229807974	19795.227915049
9	-12.9375	415	32	-0.3577042124	0.0278201857	22806.841446161
10	-15.3448275862	448	29	-0.428743701	0.0439960102	25822.181778193
11	-20.75	506	24	-0.5000333295	0.0407145454	28847.795817852
12	-15.125	243	16	-0.4686118686	0.0368122883	31865.068264961
13	-13.3666666667	403	30	-0.463361231	0.0358495526	34888.49136591
14	-20.5	423	20	-0.4631849581	0.0382222003	37907.987119913
15	-6.619047619	140	21	-0.4580214522	0.0354772879	40934.394598007
16	-16.1052631579	319	19	-0.4568063259	0.0532848725	43948.930922031
17	-15.5	284	18	-0.483659552	0.0422653938	46971.943500996
18	-8.9473684211	170	19	-0.5370509872	0.0444939794	49988.333903074
19	-1.8	46	25	-0.5676655133	0.040447373	53014.636921883
20	-4.4583333333	113	24	-0.4939647925	0.0347652571	56030.686516047
21	-6.1111111111	113	18	-0.5019948506	0.0395012172	59056.352437973
22	-6.21875	202	32	-0.4871870637	0.0396586734	62074.302101851
23	-18.0357142857	512	28	-0.4772161752	0.0385657342	65102.738009691
24	-4.6	92	20	-0.5221940842	0.038196369	68122.853546858
25	-19.9615384615	520	26	-0.4469917656	0.0383033289	71147.998114824
26	-15.9411764706	272	17	-0.4167370973	0.0373331959	74168.781708956
27	-5.1428571429	111	21	-0.369972297	0.0388750975	77202.353144884
28	-13.5714285714	193	14	-0.3400000751	0.0402636815	80223.19860363
29	-20.1875	324	16	-0.3161018449	0.0394342424	83246.392048597
30	-20.0769230769	262	13	-0.3018197734	0.0295101536	86263.41059041
31	-16.7692307692	221	13	-0.267317907	0.0325667035	89288.379914522
32	-18.8333333333	234	12	-0.2263562353	0.0333021432	92305.957981825
33	-15.5	172	10	-0.2141057471	0.0329892028	95331.062992573
34	-14.6363636364	176	11	-0.2309826342	0.0298008125	98348.517512321
35	-19	271	14	-0.2093358748	0.0453913011	101371.28614831
36	-15.7692307692	216	13	-0.1732489169	0.0401043669	104388.2614243
37	-15.7272727273	176	11	-0.1466344802	0.0357071304	107410.07730746
38	-17.9166666667	218	12	-0.1523370069	0.0363639189	110425.35021234
39	-15	158	10	-0.1028496726	0.0398881664	113446.5987165
40	-15	156	10	-0.1104852527	0.0362882972	116464.33995342
41	-14.6	149	10	-0.0880840532	0.0332015647	119487.04254436
42	-13.9	152	10	-0.0728863144	0.0381156745	122504.26678848
43	-13.8	143	10	-0.0550699487	0.0323983161	125523.69126534
44	-17.4	181	10	-0.0339785738	0.0339258411	128542.41256523
45	-17.8888888889	175	9	-0.0116999015	0.0336476657	131564.51712227
46	-10.9	120	10	-0.0395007257	0.0339959088	134585.30974007
47	-17.2222222222	174	9	-0.0121717763	0.0365619167	137609.52091312
48	-19.5555555556	186	9	-0.0140628581	0.0369563212	140630.72361016
49	-17.3333333333	168	9	-0.0110096875	0.0309325768	143658.25809813
50	-13.5	139	10	-0.0296554683	0.0327862765	146677.15844607
51	-12.4	126	10	-0.021844506	0.0341879856	149703.02046299
52	-14.2222222222	141	9	-0.0213290471	0.0328170839	152725.13730097
53	-15.4444444444	146	9	-0.0108632016	0.0318148795	155749.31631184
54	-13.7	143	10	-0.0052515712	0.0324356348	158769.69563389
55	-16.8888888889	154	9	-0.0232740709	0.0303904261	161795.82533765
56	-12.3636363636	140	11	-0.0137751944	0.029583559	164816.60238647
57	-14.1111111111	140	9	-0.0105663356	0.0301777779	167839.94631767
58	-19	182	9	-0.0405040078	0.0300822762	170858.79717588
59	-18.3333333333	178	9	-0.0381689507	0.029901975	173883.27386665
60	-18.1111111111	166	9	-0.0351447177	0.0308815516	176902.7581079
61	-13.2222222222	134	9	-0.0445055243	0.0304928789	179925.50136185
62	-15.6666666667	144	9	-0.031238758	0.0310014828	182941.50200248
63	-20.3636363636	234	11	-0.0081189592	0.0318620791	185963.90782166
64	-17.5555555556	162	9	0.01011861	0.0314768732	188982.32703543
65	-16.7777777778	156	9	0.009514614	0.0370061372	192004.94367456
66	-15.25	139	8	0.0347726226	0.0275612876	195026.34629083
67	-14.5555555556	144	9	0.0476116668	0.0326785902	198049.36023474
68	-15.7777777778	143	9	0.0694061521	0.0324738449	201068.14448476
69	-16.125	140	8	0.0659764634	0.031676553	204092.56690407
70	-15.8888888889	146	9	0.0766322838	0.0295101848	207112.07806778
71	-18.75	163	8	0.0767430061	0.0299018656	210137.16612267
72	-13.4444444444	124	9	0.0667742131	0.0283568327	213155.54822254
73	-19	154	8	0.0782270772	0.0275515071	216179.3938725
74	-20	170	8	0.0835668492	0.0324979008	219198.43669176
75	-19.5	172	8	0.0717253138	0.0294690434	222221.3499825
76	-18.875	165	8	0.0696358039	0.0291984743	225238.91632152
77	-10.5454545455	116	11	0.0586708301	0.0253656593	228261.53490162
78	-12.1	121	10	0.0609520445	0.0295735039	231281.81836367
79	-17.5	149	8	0.0393887041	0.0309345523	234308.13716269
80	-15.75	139	8	0.0329997431	0.0277280692	237327.41376281
81	-12.1111111111	117	9	0.029325979	0.0274591605	240351.45815897
82	-18.5	154	8	0.0438208743	0.0285389688	243371.4479301
83	-15.5	136	8	0.0269937108	0.0272109897	246393.29405212
84	-17.625	148	8	0.0350264524	0.0291230031	249412.52044725
85	-16.75	138	8	0.0583674866	0.0296933856	252438.86284018
86	-18.875	168	8	0.0733466949	0.0289494107	255460.55970812
87	-17.625	144	8	0.0708590312	0.0287166165	258488.0415895
88	-18.125	157	8	0.0641343269	0.030109628	261507.89537716
89	-18.75	151	8	0.0760113391	0.0316517838	264530.37380409
90	-15.25	134	8	0.0858774683	0.0303692575	267552.72768211
91	-19	157	8	0.0913624196	0.0262736974	270579.07843208
92	-13.5555555556	122	9	0.1006987226	0.0268229816	273597.35354686
93	-16.75	139	8	0.0947913055	0.0275331796	276620.24881077
94	-14.875	124	8	0.095785153	0.0263716749	279639.6330328
95	-13.5555555556	122	9	0.1046520526	0.0255252843	282665.09332156
96	-13.5	114	8	0.100027211	0.0236125051	285687.98782468
97	-16.4444444444	151	9	0.1025071033	0.0281190326	288715.86644173
98	-10.3333333333	100	9	0.0948260357	0.0288694355	291737.61343169
99	-20.625	178	8	0.0854763105	0.030346721	294764.53351068
