# Supplementary material for: Multiagent cooperation and competition with deep reinforcement learning
Source: PLoS One. 2017 Apr 5;12(4):e0172395. doi: 10.1371/journal.pone.0172395 (PMC5381785; doi:10.1371/journal.pone.0172395)
Supplement: S1 File — This archive contains data points that are visualized on Figs 1, 3, 5 and 6 and S1 and S2 Tables. Figs 2, 4 and S2 are screenshots and no data associated to them is available. (ZIP) [file pone.0172395.s010.zip › data/S1_Figure/Pong2Player0_history_A.csv]

Epoch	Average reward	Reward count	Episode count	MeanQ	TD Error	Seconds
1	-11.227272727273	251	22	-0.025585235670209	0.025499564410187	0
2	-3.08	77	25	-0.10267928412557	0.026237351149321	2138.1417090893
3	-21	378	18	-0.1350394269228	0.018906522810459	5032.016119957
4	-16.333333333333	588	36	-0.17244348245859	0.027499322533607	7944.8819160461
5	-17.4	609	35	-0.17134431993961	0.03071308735013	10893.190360785
6	-18	630	35	-0.18266862034798	0.030370710909367	13839.044056892
7	-10.333333333333	217	21	-0.17723900139332	0.018381405025721	16811.021166086
8	-11.6	232	20	-0.17556799054146	0.022607351928949	19795.227915049
9	-12.03125	386	32	-0.21307243537903	0.027679172545671	22806.841446161
10	-13.51724137931	404	29	-0.23035820114613	0.02044185616076	25822.181778193
11	-6.875	165	24	-0.26865710783005	0.028466097682714	28847.795817852
12	-18.125	290	16	-0.26660308158398	0.023737326353788	31865.068264961
13	-11.966666666667	362	30	-0.32671620607376	0.025554981783032	34888.49136591
14	-8.45	171	20	-0.35948745524883	0.027599836587906	37907.987119913
15	-19	417	21	-0.39233250629902	0.02771189391613	40934.394598007
16	-16.789473684211	332	19	-0.35827468526363	0.024274397015572	43948.930922031
17	-14.055555555556	269	18	-0.40537124884129	0.02935955581069	46971.943500996
18	-18.157894736842	346	19	-0.38306200611591	0.028565983921289	49988.333903074
19	-21	527	25	-0.37758827137947	0.02897119282186	53014.636921883
20	-21	510	24	-0.40028989064693	0.031559363260865	56030.686516047
21	-21	382	18	-0.42341521680355	0.030187362790108	59056.352437973
22	-21	688	32	-0.48741152131557	0.032671946972609	62074.302101851
23	-14.928571428571	420	28	-0.44714593672752	0.034300659775734	65102.738009691
24	-21	420	20	-0.41901146733761	0.032433551505208	68122.853546858
25	-16.192307692308	421	26	-0.39868759739399	0.030124093748629	71147.998114824
26	-18.764705882353	324	17	-0.37142059743404	0.030927883055061	74168.781708956
27	-20.809523809524	450	21	-0.36811852920055	0.032222523305565	77202.353144884
28	-19.642857142857	284	14	-0.3046877477169	0.030882145626005	80223.19860363
29	-16.3125	262	16	-0.23653232705593	0.0310577664515	83246.392048597
30	-14.153846153846	185	13	-0.22916741073132	0.028503048017621	86263.41059041
31	-20	263	13	-0.1838299318552	0.028571169128641	89288.379914522
32	-15.083333333333	194	12	-0.18447684276104	0.028669490520842	92305.957981825
33	-20.9	221	10	-0.12901995027065	0.028296903408365	95331.062992573
34	-19.090909090909	217	11	-0.12079485702515	0.029319755812641	98348.517512321
35	-19.071428571429	272	14	-0.10410001826286	0.035293330463581	101371.28614831
36	-19.230769230769	269	13	-0.066544069170952	0.026355039540213	104388.2614243
37	-20.363636363636	226	11	-0.041784022212029	0.027937983275391	107410.07730746
38	-19	233	12	-0.046414270281792	0.024983407229651	110425.35021234
39	-20.1	214	10	-0.060125853300095	0.02581845295243	113446.5987165
40	-20.7	219	10	-0.012591427206993	0.028257514157332	116464.33995342
41	-20.2	212	10	-0.0086673645973206	0.026001896804199	119487.04254436
42	-20.9	218	10	-0.022646985054016	0.030275962976739	122504.26678848
43	-20.1	204	10	-0.027892006874084	0.028721425947733	125523.69126534
44	-18.5	190	10	-0.019060639977455	0.028338955501793	128542.41256523
45	-20.222222222222	197	9	-0.062995014309883	0.028499234545976	131564.51712227
46	-20.9	229	10	-0.04321956217289	0.027253655160312	134585.30974007
47	-19.222222222222	181	9	-0.04104344856739	0.029550002928823	137609.52091312
48	-17.777777777778	176	9	-0.042253398656845	0.029484741275664	140630.72361016
49	-18.333333333333	181	9	-0.044190877795219	0.030928210292011	143658.25809813
50	-20.5	219	10	-0.032392913341522	0.027665570050478	146677.15844607
51	-21	215	10	-0.025153607726097	0.030666341849719	149703.02046299
52	-21	198	9	-0.018558032989502	0.029278066476807	152725.13730097
53	-20.888888888889	196	9	-0.0093344089984894	0.029708028633497	155749.31631184
54	-20.2	211	10	0.0019440084695816	0.031671682446729	158769.69563389
55	-19.333333333333	179	9	0.018299667239189	0.026600243350491	161795.82533765
56	-21	232	11	0.0043197833299637	0.028242128532613	164816.60238647
57	-21	206	9	0.042310146689415	0.026893466249108	167839.94631767
58	-17.777777777778	169	9	0.04972175359726	0.027099281826988	170858.79717588
59	-17.444444444444	172	9	0.0208746291399	0.030874344742391	173883.27386665
60	-18.666666666667	173	9	0.029407291412354	0.029012460903265	176902.7581079
61	-20.666666666667	201	9	0.0078649291992188	0.028558519284707	179925.50136185
62	-20.222222222222	187	9	-0.0084951033592224	0.027179981692228	182941.50200248
63	-14	163	11	-0.031634729266167	0.026187739172485	185963.90782166
64	-19.111111111111	178	9	-0.037065606832504	0.03089484960027	188982.32703543
65	-20.222222222222	185	9	-0.045297539710999	0.031736915443093	192004.94367456
66	-20.5	182	8	-0.021077255725861	0.027121751084924	195026.34629083
67	-20	196	9	-0.01648589348793	0.026432656347286	198049.36023474
68	-19.555555555556	176	9	-0.0049410942792892	0.026054322204611	201068.14448476
69	-21	179	8	0.020968446135521	0.026585901013575	204092.56690407
70	-19.777777777778	179	9	0.040612026810646	0.028025028575212	207112.07806778
71	-17.875	154	8	0.040276304125786	0.02809495675005	210137.16612267
72	-20.888888888889	194	9	0.016871741056442	0.028380218307022	213155.54822254
73	-19.5	160	8	0.036802646875381	0.025027464595158	216179.3938725
74	-16.75	150	8	0.045555381655693	0.02841033472959	219198.43669176
75	-16.875	150	8	0.054811473846436	0.029059150262736	222221.3499825
76	-18.75	164	8	0.053368012666702	0.026548398239538	225238.91632152
77	-21	234	11	0.045312218904495	0.027458579693921	228261.53490162
78	-21	214	10	0.049028945684433	0.024622122777626	231281.81836367
79	-17.625	159	8	0.054034627914429	0.025933243244886	234308.13716269
80	-20.875	187	8	0.066353542208672	0.02484296876844	237327.41376281
81	-21	194	9	0.069789034128189	0.029652824990451	240351.45815897
82	-18.375	159	8	0.07883975148201	0.026677033578046	243371.4479301
83	-21	181	8	0.081944783449173	0.024853519943543	246393.29405212
84	-19.625	169	8	0.087315746188164	0.029320955432951	249412.52044725
85	-21	173	8	0.077867820382118	0.026834661031142	252438.86284018
86	-17.75	159	8	0.080595542669296	0.025142893266864	255460.55970812
87	-19.375	163	8	0.070458922982216	0.026407181705348	258488.0415895
88	-19.25	163	8	0.0803895226717	0.023286892633187	261507.89537716
89	-19.25	159	8	0.078255670189857	0.023623998247087	264530.37380409
90	-20.375	174	8	0.076555946469307	0.025433748307638	267552.72768211
91	-19.875	161	8	0.076039079427719	0.024356592353433	270579.07843208
92	-21	190	9	0.073541507840157	0.021778888463974	273597.35354686
93	-19.75	166	8	0.060794572353363	0.025047093832865	276620.24881077
94	-21	180	8	0.051815708041191	0.023602273864672	279639.6330328
95	-21	192	9	0.050514903306961	0.025672010847833	282665.09332156
96	-21	182	8	0.046867358803749	0.023934892632999	285687.98782468
97	-17.444444444444	159	9	0.058180457472801	0.022700749365613	288715.86644173
98	-21	205	9	0.056869177818298	0.023170761575224	291737.61343169
99	-16.125	135	8	0.053170693874359	0.020797000256367	294764.53351068
