# Supplementary material for: Multiagent cooperation and competition with deep reinforcement learning
Source: PLoS One. 2017 Apr 5;12(4):e0172395. doi: 10.1371/journal.pone.0172395 (PMC5381785; doi:10.1371/journal.pone.0172395)
Supplement: S1 File — This archive contains data points that are visualized on Figs 1, 3, 5 and 6 and S1 and S2 Tables. Figs 2, 4 and S2 are screenshots and no data associated to them is available. (ZIP) [file pone.0172395.s010.zip › data/Figure6/single_vs_multi.csv]

training Epoch	Seed	WallBounces	SideBounce	Points	ServingTime	RewardA	RewardB
1	1	2	0	21	26660	21	-21
1	2	2	0	21	25824	21	-21
1	3	1	0	21	29376	21	-21
1	4	1	0	21	35060	21	-21
1	5	2	0	21	34436	21	-21
1	6	1	0	21	30832	21	-21
1	7	1	0	21	31800	21	-21
1	8	2	0	21	34300	21	-21
1	9	2	0	21	21588	21	-21
1	10	1	0	21	26816	21	-21
training Epoch	Seed	WallBounces	SideBounce	Points	ServingTime	RewardA	RewardB
2	1	23	1	27	10584	-15	15
2	2	2	0	21	25824	21	-21
2	3	1	0	21	29376	21	-21
2	4	1	0	21	35060	21	-21
2	5	13	6	21	33760	21	-21
2	6	31	5	27	7264	-15	15
2	7	24	1	23	5212	-19	19
2	8	2	0	21	34300	21	-21
2	9	25	1	38	20164	-4	4
2	10	1	0	21	26816	21	-21
training Epoch	Seed	WallBounces	SideBounce	Points	ServingTime	RewardA	RewardB
3	1	3	2	21	26420	21	-21
3	2	8	5	22	25256	20	-20
3	3	3	2	21	30168	21	-21
3	4	9	4	25	34260	17	-17
3	5	3	2	21	34196	21	-21
3	6	10	4	25	33548	17	-17
3	7	1	0	21	31800	21	-21
3	8	2	0	21	34300	21	-21
3	9	10	4	25	27812	17	-17
3	10	1	0	21	26816	21	-21
training Epoch	Seed	WallBounces	SideBounce	Points	ServingTime	RewardA	RewardB
4	1	15	8	28	26664	14	-14
4	2	5	5	21	25408	21	-21
4	3	2	2	21	30168	21	-21
4	4	9	6	21	34492	21	-21
4	5	16	6	26	33312	16	-16
4	6	32	11	41	40344	1	-1
4	7	13	6	27	33592	15	-15
4	8	2	0	21	34300	21	-21
4	9	13	9	22	20616	20	-20
4	10	1	0	21	26816	21	-21
training Epoch	Seed	WallBounces	SideBounce	Points	ServingTime	RewardA	RewardB
5	1	2	0	21	26660	21	-21
5	2	3	2	23	25952	19	-19
5	3	1	0	21	29376	21	-21
5	4	1	0	21	35060	21	-21
5	5	2	0	21	34436	21	-21
5	6	1	0	21	30832	21	-21
5	7	4	2	23	31928	19	-19
5	8	2	0	21	34300	21	-21
5	9	2	0	21	21588	21	-21
5	10	1	0	21	26816	21	-21
training Epoch	Seed	WallBounces	SideBounce	Points	ServingTime	RewardA	RewardB
6	1	35	31	34	15320	-8	8
6	2	40	32	41	26464	1	-1
6	3	39	44	35	24036	-7	7
6	4	37	49	40	31876	-2	2
6	5	38	33	33	26048	-9	9
6	6	34	34	35	35576	7	-7
6	7	19	20	28	29344	14	-14
6	8	2	0	21	34300	21	-21
6	9	23	29	31	25264	11	-11
6	10	38	39	40	29584	-2	2
training Epoch	Seed	WallBounces	SideBounce	Points	ServingTime	RewardA	RewardB
7	1	26	22	31	13396	-11	11
7	2	20	25	34	24136	8	-8
7	3	17	9	37	29824	5	-5
7	4	15	13	32	33292	10	-10
7	5	10	9	26	33376	16	-16
7	6	14	11	30	41172	12	-12
7	7	10	5	26	33908	16	-16
7	8	6	4	23	34000	19	-19
7	9	20	14	38	28696	4	-4
7	10	11	12	25	25424	17	-17
training Epoch	Seed	WallBounces	SideBounce	Points	ServingTime	RewardA	RewardB
8	1	51	45	35	18508	-7	7
8	2	49	44	38	20884	-4	4
8	3	42	31	31	14700	-11	11
8	4	38	22	34	23448	-8	8
8	5	39	27	28	10324	-14	14
8	6	57	41	33	16680	-9	9
8	7	38	25	27	12424	-15	15
8	8	53	31	29	13868	-13	13
8	9	63	45	36	16800	-6	6
8	10	53	41	39	24936	-3	3
training Epoch	Seed	WallBounces	SideBounce	Points	ServingTime	RewardA	RewardB
9	1	67	66	39	22564	-3	3
9	2	64	63	39	21268	-3	3
9	3	60	50	33	22796	-9	9
9	4	53	53	38	35428	-4	4
9	5	56	42	36	30768	-6	6
9	6	65	59	39	34352	3	-3
9	7	61	49	30	14564	-12	12
9	8	73	68	40	30932	-2	2
9	9	63	55	35	18856	-7	7
9	10	68	49	41	28860	1	-1
training Epoch	Seed	WallBounces	SideBounce	Points	ServingTime	RewardA	RewardB
10	1	51	52	32	28600	10	-10
10	2	57	59	34	20556	-8	8
10	3	35	35	31	28364	11	-11
10	4	50	32	30	24688	-12	12
10	5	54	56	38	35964	-4	4
10	6	59	54	35	20288	-7	7
10	7	42	41	28	18088	-14	14
10	8	58	55	33	24572	-9	9
10	9	70	58	34	14468	-8	8
10	10	66	51	31	14404	-11	11
training Epoch	Seed	WallBounces	SideBounce	Points	ServingTime	RewardA	RewardB
11	1	57	50	28	31748	-14	14
11	2	51	35	28	58164	-14	14
11	3	56	40	25	51848	-17	17
11	4	53	42	27	52408	-15	15
11	5	57	45	29	42964	-13	13
11	6	50	37	24	58344	-18	18
11	7	53	43	27	36140	-15	15
11	8	45	40	28	36144	-14	14
11	9	63	54	32	55280	-10	10
11	10	55	43	25	34784	-17	17
training Epoch	Seed	WallBounces	SideBounce	Points	ServingTime	RewardA	RewardB
12	1	73	79	39	22904	-3	3
12	2	50	47	30	12200	-12	12
12	3	57	65	35	22000	-7	7
12	4	73	73	35	28032	-7	7
12	5	44	42	25	7948	-17	17
12	6	52	50	27	11248	-15	15
12	7	53	58	29	20464	-13	13
12	8	74	72	32	22880	-10	10
12	9	76	86	36	24052	-6	6
12	10	72	68	32	12320	-10	10
training Epoch	Seed	WallBounces	SideBounce	Points	ServingTime	RewardA	RewardB
13	1	33	22	24	23972	-18	18
13	2	32	35	24	41612	-18	18
13	3	26	37	28	33516	-14	14
13	4	41	39	27	43828	-15	15
13	5	30	25	26	42100	-16	16
13	6	42	35	29	59644	-9	9
13	7	52	42	28	35096	-14	14
13	8	37	30	26	32284	-16	16
13	9	42	40	29	44328	-13	13
13	10	53	54	33	46780	-9	9
training Epoch	Seed	WallBounces	SideBounce	Points	ServingTime	RewardA	RewardB
14	1	65	53	34	19392	-8	8
14	2	61	80	29	5496	-13	13
14	3	67	54	22	5608	-20	20
14	4	59	67	28	17304	-14	14
14	5	73	78	36	31044	-6	6
14	6	89	86	35	20196	-7	7
14	7	79	60	29	18404	-13	13
14	8	72	51	31	19600	-11	11
14	9	40	31	25	5192	-17	17
14	10	76	82	33	13632	-9	9
training Epoch	Seed	WallBounces	SideBounce	Points	ServingTime	RewardA	RewardB
15	1	46	35	27	9344	-15	15
15	2	44	28	25	5200	-17	17
15	3	54	49	29	13756	-13	13
15	4	57	49	28	17876	-14	14
15	5	70	65	32	26696	-10	10
15	6	46	52	27	9508	-15	15
15	7	62	73	29	11568	-13	13
15	8	66	63	33	19432	-9	9
15	9	63	60	30	9916	-12	12
15	10	57	55	30	13368	-12	12
training Epoch	Seed	WallBounces	SideBounce	Points	ServingTime	RewardA	RewardB
16	1	68	63	25	8556	-17	17
16	2	60	43	25	3744	-17	17
16	3	67	66	30	12012	-12	12
16	4	78	71	26	14440	-16	16
16	5	58	47	26	8484	-16	16
16	6	50	46	24	3532	-18	18
16	7	60	39	24	3548	-18	18
16	8	67	73	34	16872	-8	8
16	9	57	51	27	7528	-15	15
16	10	66	75	32	13960	-10	10
training Epoch	Seed	WallBounces	SideBounce	Points	ServingTime	RewardA	RewardB
17	1	42	34	28	12920	-14	14
17	2	47	37	31	23896	-11	11
17	3	42	51	25	11088	-17	17
17	4	44	38	24	16928	-18	18
17	5	38	32	37	51748	5	-5
17	6	45	48	25	15892	-17	17
17	7	53	57	29	16844	-13	13
17	8	44	36	40	39160	2	-2
17	9	47	35	30	18524	-12	12
17	10	51	49	37	25400	-5	5
training Epoch	Seed	WallBounces	SideBounce	Points	ServingTime	RewardA	RewardB
18	1	64	70	22	5044	-20	20
18	2	48	34	23	6396	-19	19
18	3	70	63	25	11604	-17	17
18	4	60	50	21	2636	-21	21
18	5	54	52	23	16056	-19	19
18	6	75	60	26	14960	-16	16
18	7	77	61	29	25772	-13	13
18	8	65	58	25	17804	-17	17
18	9	61	55	27	19004	-15	15
18	10	68	77	30	15368	-12	12
training Epoch	Seed	WallBounces	SideBounce	Points	ServingTime	RewardA	RewardB
19	1	77	69	24	6684	-18	18
19	2	58	61	25	3608	-17	17
19	3	69	54	24	4416	-18	18
19	4	76	77	25	11000	-17	17
19	5	74	74	30	21496	-12	12
19	6	61	56	24	5168	-18	18
19	7	58	60	22	2828	-20	20
19	8	63	70	30	14124	-12	12
19	9	84	81	32	11428	-10	10
19	10	72	75	31	14276	-11	11
training Epoch	Seed	WallBounces	SideBounce	Points	ServingTime	RewardA	RewardB
20	1	46	38	21	24708	-21	21
20	2	46	41	25	38780	-17	17
20	3	55	55	25	49328	-17	17
20	4	65	63	26	43988	-16	16
20	5	56	52	27	46092	-15	15
20	6	65	51	24	56656	-18	18
20	7	69	64	27	34308	-15	15
20	8	56	48	25	35472	-17	17
20	9	51	47	24	42676	-18	18
20	10	42	35	23	37572	-19	19
training Epoch	Seed	WallBounces	SideBounce	Points	ServingTime	RewardA	RewardB
21	1	88	71	30	11272	-12	12
21	2	70	60	26	5992	-16	16
21	3	80	64	24	6928	-18	18
21	4	101	87	30	15532	-12	12
21	5	96	88	29	19344	-13	13
21	6	100	97	32	16880	-10	10
21	7	73	63	25	5700	-17	17
21	8	77	59	22	4068	-20	20
21	9	69	75	27	9432	-15	15
21	10	84	68	26	8196	-16	16
training Epoch	Seed	WallBounces	SideBounce	Points	ServingTime	RewardA	RewardB
22	1	59	63	26	18252	-16	16
22	2	49	45	23	10608	-19	19
22	3	59	69	26	22676	-16	16
22	4	56	57	30	32064	-12	12
22	5	68	68	23	12528	-19	19
22	6	50	44	23	10624	-19	19
22	7	70	76	32	22408	-10	10
22	8	47	56	24	18292	-18	18
22	9	45	54	24	18672	-18	18
22	10	57	66	25	15984	-17	17
training Epoch	Seed	WallBounces	SideBounce	Points	ServingTime	RewardA	RewardB
23	1	77	59	26	13344	-16	16
23	2	93	80	27	7432	-15	15
23	3	56	51	22	2640	-20	20
23	4	72	58	24	12132	-18	18
23	5	84	75	26	11116	-16	16
23	6	82	75	32	18780	-10	10
23	7	69	60	21	1376	-21	21
23	8	81	77	32	15072	-10	10
23	9	86	77	27	8896	-15	15
23	10	56	53	23	4980	-19	19
training Epoch	Seed	WallBounces	SideBounce	Points	ServingTime	RewardA	RewardB
24	1	72	74	22	2688	-20	20
24	2	75	65	22	2524	-20	20
24	3	75	49	25	7628	-17	17
24	4	84	67	23	9412	-19	19
24	5	90	92	28	15428	-14	14
24	6	58	45	22	4328	-20	20
24	7	80	69	22	4964	-20	20
24	8	88	64	25	9968	-17	17
24	9	82	79	24	7328	-18	18
24	10	82	70	27	6604	-15	15
training Epoch	Seed	WallBounces	SideBounce	Points	ServingTime	RewardA	RewardB
25	1	71	57	23	6384	-19	19
25	2	79	53	23	1980	-19	19
25	3	54	50	22	2856	-20	20
25	4	64	61	24	12424	-18	18
25	5	61	56	24	7304	-18	18
25	6	65	55	24	2396	-18	18
25	7	63	43	23	5404	-19	19
25	8	72	53	25	6968	-17	17
25	9	68	61	23	2328	-19	19
25	10	61	44	24	3964	-18	18
training Epoch	Seed	WallBounces	SideBounce	Points	ServingTime	RewardA	RewardB
26	1	71	72	24	6508	-18	18
26	2	69	54	24	3452	-18	18
26	3	68	61	22	4556	-20	20
26	4	71	55	22	7932	-20	20
26	5	77	70	24	5848	-18	18
26	6	56	51	25	8948	-17	17
26	7	101	74	28	10712	-14	14
26	8	69	50	21	2056	-21	21
26	9	58	59	22	1808	-20	20
26	10	80	58	25	5772	-17	17
training Epoch	Seed	WallBounces	SideBounce	Points	ServingTime	RewardA	RewardB
27	1	67	64	23	6656	-19	19
27	2	63	63	22	3124	-20	20
27	3	75	64	26	18108	-16	16
27	4	88	67	25	14164	-17	17
27	5	83	83	26	15248	-16	16
27	6	67	64	22	14616	-20	20
27	7	60	42	23	5744	-19	19
27	8	47	39	23	14708	-19	19
27	9	83	79	26	10132	-16	16
27	10	81	79	23	6488	-19	19
training Epoch	Seed	WallBounces	SideBounce	Points	ServingTime	RewardA	RewardB
28	1	76	68	26	16940	-16	16
28	2	53	54	23	8096	-19	19
28	3	72	66	22	7512	-20	20
28	4	72	69	24	20824	-18	18
28	5	55	62	22	10384	-20	20
28	6	67	76	22	6272	-20	20
28	7	67	56	23	15544	-19	19
28	8	70	53	27	19820	-15	15
28	9	79	68	24	13000	-18	18
28	10	67	68	25	15120	-17	17
training Epoch	Seed	WallBounces	SideBounce	Points	ServingTime	RewardA	RewardB
29	1	86	73	25	32128	-17	17
29	2	70	57	27	49648	-15	15
29	3	70	61	39	53504	-3	3
29	4	75	84	25	31496	-17	17
29	5	70	62	37	56968	3	-3
29	6	71	61	23	55460	-19	19
29	7	74	65	22	32264	-20	20
29	8	74	66	22	19004	-20	20
29	9	80	77	24	37572	-18	18
29	10	27	23	26	32120	16	-16
training Epoch	Seed	WallBounces	SideBounce	Points	ServingTime	RewardA	RewardB
30	1	78	83	27	10812	-15	15
30	2	70	61	23	2588	-19	19
30	3	77	83	29	16948	-13	13
30	4	84	94	29	19080	-13	13
30	5	61	56	28	21252	-14	14
30	6	82	78	23	4272	-19	19
30	7	91	80	25	9184	-17	17
30	8	96	79	22	3292	-20	20
30	9	73	69	23	6860	-19	19
30	10	87	78	23	3260	-19	19
training Epoch	Seed	WallBounces	SideBounce	Points	ServingTime	RewardA	RewardB
31	1	82	61	25	13380	-17	17
31	2	67	71	22	10620	-20	20
31	3	69	61	21	10968	-21	21
31	4	81	68	23	22228	-19	19
31	5	78	79	27	15700	-15	15
31	6	71	70	24	12188	-18	18
31	7	82	67	21	18080	-21	21
31	8	84	79	25	16324	-17	17
31	9	80	74	22	12356	-20	20
31	10	74	59	21	8724	-21	21
training Epoch	Seed	WallBounces	SideBounce	Points	ServingTime	RewardA	RewardB
32	1	80	78	25	15924	-17	17
32	2	63	55	22	21440	-20	20
32	3	60	55	22	14076	-20	20
32	4	85	89	26	44472	-16	16
32	5	67	72	25	21800	-17	17
32	6	72	69	26	39888	-16	16
32	7	66	53	22	27356	-20	20
32	8	64	56	22	18396	-20	20
32	9	67	64	24	24548	-18	18
32	10	56	61	23	20268	-19	19
training Epoch	Seed	WallBounces	SideBounce	Points	ServingTime	RewardA	RewardB
33	1	72	50	23	8160	-19	19
33	2	71	64	21	8684	-21	21
33	3	69	48	23	10116	-19	19
33	4	80	59	21	9868	-21	21
33	5	74	57	22	7400	-20	20
33	6	76	56	22	10064	-20	20
33	7	63	50	21	5904	-21	21
33	8	56	48	22	3720	-20	20
33	9	58	51	22	13436	-20	20
33	10	64	58	22	6784	-20	20
training Epoch	Seed	WallBounces	SideBounce	Points	ServingTime	RewardA	RewardB
34	1	73	64	24	9196	-18	18
34	2	80	75	24	9716	-18	18
34	3	74	79	26	8748	-16	16
34	4	94	90	24	11068	-18	18
34	5	74	76	27	8996	-15	15
34	6	81	77	23	7984	-19	19
34	7	72	69	24	12852	-18	18
34	8	86	69	24	7152	-18	18
34	9	81	70	22	6512	-20	20
34	10	67	59	23	4732	-19	19
training Epoch	Seed	WallBounces	SideBounce	Points	ServingTime	RewardA	RewardB
35	1	59	61	23	10228	-19	19
35	2	72	55	23	4616	-19	19
35	3	65	55	22	1424	-20	20
35	4	71	66	22	2464	-20	20
35	5	61	59	22	2688	-20	20
35	6	84	68	23	5588	-19	19
35	7	84	80	23	8632	-19	19
35	8	65	48	22	3300	-20	20
35	9	77	60	21	1364	-21	21
35	10	88	64	22	3144	-20	20
training Epoch	Seed	WallBounces	SideBounce	Points	ServingTime	RewardA	RewardB
36	1	68	60	24	5096	-18	18
36	2	64	62	21	3016	-21	21
36	3	76	61	22	3864	-20	20
36	4	61	56	21	2104	-21	21
36	5	74	64	22	9840	-20	20
36	6	79	74	23	13556	-19	19
36	7	77	63	23	10248	-19	19
36	8	82	72	26	9616	-16	16
36	9	68	56	23	8524	-19	19
36	10	73	68	27	7352	-15	15
training Epoch	Seed	WallBounces	SideBounce	Points	ServingTime	RewardA	RewardB
37	1	75	75	21	1936	-21	21
37	2	70	59	22	3736	-20	20
37	3	69	63	22	3112	-20	20
37	4	63	70	22	2060	-20	20
37	5	71	63	23	5200	-19	19
37	6	70	59	22	1380	-20	20
37	7	61	55	23	4132	-19	19
37	8	65	57	25	9596	-17	17
37	9	72	71	23	2204	-19	19
37	10	76	59	25	5616	-17	17
training Epoch	Seed	WallBounces	SideBounce	Points	ServingTime	RewardA	RewardB
38	1	49	51	21	1960	-21	21
38	2	75	61	25	10844	-17	17
38	3	53	57	22	2460	-20	20
38	4	54	53	24	10768	-18	18
38	5	75	80	23	7396	-19	19
38	6	68	66	23	7344	-19	19
38	7	77	57	24	11016	-18	18
38	8	57	61	25	9552	-17	17
38	9	63	48	22	2448	-20	20
38	10	45	44	21	2172	-21	21
training Epoch	Seed	WallBounces	SideBounce	Points	ServingTime	RewardA	RewardB
39	1	57	52	22	8604	-20	20
39	2	71	69	22	3900	-20	20
39	3	58	52	22	5988	-20	20
39	4	67	64	23	13164	-19	19
39	5	74	60	24	14136	-18	18
39	6	73	61	21	1596	-21	21
39	7	62	60	23	14616	-19	19
39	8	90	81	25	8432	-17	17
39	9	73	56	22	10596	-20	20
39	10	74	54	24	5064	-18	18
training Epoch	Seed	WallBounces	SideBounce	Points	ServingTime	RewardA	RewardB
40	1	81	81	24	13188	-18	18
40	2	72	62	26	20400	-16	16
40	3	65	60	26	25508	-16	16
40	4	62	58	26	36800	-16	16
40	5	90	92	30	29616	-12	12
40	6	73	82	23	8568	-19	19
40	7	68	53	26	18820	-16	16
40	8	80	76	25	16180	-17	17
40	9	60	53	25	26232	-17	17
40	10	84	79	22	8612	-20	20
training Epoch	Seed	WallBounces	SideBounce	Points	ServingTime	RewardA	RewardB
41	1	81	60	23	7108	-19	19
41	2	77	63	21	1348	-21	21
41	3	73	60	22	4680	-20	20
41	4	64	42	23	10240	-19	19
41	5	77	65	23	2536	-19	19
41	6	64	61	23	2144	-19	19
41	7	72	62	21	1376	-21	21
41	8	74	71	25	5424	-17	17
41	9	71	64	22	3972	-20	20
41	10	82	62	22	1600	-20	20
training Epoch	Seed	WallBounces	SideBounce	Points	ServingTime	RewardA	RewardB
42	1	67	61	21	7056	-21	21
42	2	56	63	22	8388	-20	20
42	3	55	56	21	10412	-21	21
42	4	62	64	22	9848	-20	20
42	5	85	74	23	9432	-19	19
42	6	78	73	23	11940	-19	19
42	7	80	86	26	13380	-16	16
42	8	58	49	22	10672	-20	20
42	9	57	52	22	14512	-20	20
42	10	76	78	26	14356	-16	16
training Epoch	Seed	WallBounces	SideBounce	Points	ServingTime	RewardA	RewardB
43	1	64	47	21	1572	-21	21
43	2	67	55	22	2328	-20	20
43	3	67	51	21	1352	-21	21
43	4	64	42	22	2212	-20	20
43	5	85	69	23	5776	-19	19
43	6	58	50	21	1320	-21	21
43	7	70	57	22	2256	-20	20
43	8	62	50	21	1304	-21	21
43	9	58	52	21	1356	-21	21
43	10	78	59	21	2576	-21	21
training Epoch	Seed	WallBounces	SideBounce	Points	ServingTime	RewardA	RewardB
44	1	56	61	23	10964	-19	19
44	2	70	72	22	10348	-20	20
44	3	6	6	23	31208	19	-19
44	4	64	67	26	13984	-16	16
44	5	69	82	22	3956	-20	20
44	6	66	65	39	47064	-3	3
44	7	86	75	38	37064	-4	4
44	8	70	62	26	13928	-16	16
44	9	63	85	25	16204	-17	17
44	10	65	74	24	7192	-18	18
training Epoch	Seed	WallBounces	SideBounce	Points	ServingTime	RewardA	RewardB
45	1	71	62	22	3920	-20	20
45	2	49	53	23	5768	-19	19
45	3	58	61	23	9448	-19	19
45	4	59	64	21	2944	-21	21
45	5	70	70	22	1816	-20	20
45	6	52	54	21	5124	-21	21
45	7	69	61	23	11284	-19	19
45	8	58	46	23	6268	-19	19
45	9	56	54	23	4900	-19	19
45	10	78	77	24	3764	-18	18
training Epoch	Seed	WallBounces	SideBounce	Points	ServingTime	RewardA	RewardB
46	1	39	44	24	14424	-18	18
46	2	40	40	24	10880	-18	18
46	3	57	45	23	5648	-19	19
46	4	50	64	25	31480	-17	17
46	5	72	72	26	17268	-16	16
46	6	70	57	22	7092	-20	20
46	7	52	47	25	20844	-17	17
46	8	42	37	21	4400	-21	21
46	9	60	65	23	7504	-19	19
46	10	50	48	24	9104	-18	18
training Epoch	Seed	WallBounces	SideBounce	Points	ServingTime	RewardA	RewardB
47	1	59	50	21	1456	-21	21
47	2	69	54	22	1816	-20	20
47	3	51	44	21	1348	-21	21
47	4	57	57	22	9616	-20	20
47	5	72	52	21	1332	-21	21
47	6	58	55	23	3176	-19	19
47	7	68	44	21	3216	-21	21
47	8	69	61	23	5860	-19	19
47	9	58	72	24	7424	-18	18
47	10	64	58	23	2124	-19	19
training Epoch	Seed	WallBounces	SideBounce	Points	ServingTime	RewardA	RewardB
48	1	85	79	23	5644	-19	19
48	2	75	77	24	4404	-18	18
48	3	68	63	21	3364	-21	21
48	4	68	66	21	1520	-21	21
48	5	56	61	22	2024	-20	20
48	6	75	64	24	4004	-18	18
48	7	65	67	23	10596	-19	19
48	8	72	66	23	3552	-19	19
48	9	69	65	21	2248	-21	21
48	10	62	58	23	3784	-19	19
training Epoch	Seed	WallBounces	SideBounce	Points	ServingTime	RewardA	RewardB
49	1	73	61	25	20204	-17	17
49	2	49	58	24	9500	-18	18
49	3	60	59	23	12996	-19	19
49	4	61	59	22	15764	-20	20
49	5	63	58	23	17356	-19	19
49	6	58	57	21	9976	-21	21
49	7	59	49	23	15156	-19	19
49	8	69	58	24	10656	-18	18
49	9	67	65	23	8208	-19	19
49	10	74	57	21	1848	-21	21
