# Supplementary material for: Multiagent cooperation and competition with deep reinforcement learning
Source: PLoS One. 2017 Apr 5;12(4):e0172395. doi: 10.1371/journal.pone.0172395 (PMC5381785; doi:10.1371/journal.pone.0172395)
Supplement: S1 File — This archive contains data points that are visualized on Figs 1, 3, 5 and 6 and S1 and S2 Tables. Figs 2, 4 and S2 are screenshots and no data associated to them is available. (ZIP) [file pone.0172395.s010.zip › data/Figure6/HC1_vs_multi.csv]

49	171	1768	311	29	13763	-13	13
49	172	2113	378	41	17287	1	-1
49	173	1960	352	39	16172	-3	3
49	174	2050	374	39	16880	-3	3
49	175	1996	328	39	16241	3	-3
49	176	1613	317	37	14646	5	-5
49	177	2201	390	39	17665	3	-3
49	178	1846	371	35	15747	-7	7
49	179	1777	364	39	16284	-3	3
49	180	1826	339	36	14893	6	-6
48	171	1900	338	41	16017	-1	1
48	172	1730	359	37	15577	-5	5
48	173	1836	309	39	14639	3	-3
48	174	1497	309	26	12639	-16	16
48	175	1831	314	33	14718	-9	9
48	176	1561	322	36	13842	-6	6
48	177	2077	431	38	17338	4	-4
48	178	2038	385	40	16371	-2	2
48	179	1960	343	35	15044	7	-7
48	180	1756	292	37	14436	5	-5
47	171	1822	398	39	16109	-3	3
47	172	1699	366	39	15394	-3	3
47	173	1883	369	41	16736	-1	1
47	174	1826	310	37	14761	-5	5
47	175	1824	355	38	16235	-4	4
47	176	1391	271	27	12218	-15	15
47	177	1707	310	37	14438	-5	5
47	178	1917	371	40	17065	2	-2
47	179	1514	246	30	12054	-12	12
47	180	1818	430	40	17224	-2	2
46	171	1815	328	35	15055	-7	7
46	172	1452	268	33	11829	-9	9
46	173	1864	276	35	14059	-7	7
46	174	1439	209	31	11048	11	-11
46	175	2047	310	41	15855	-1	1
46	176	1549	244	28	11924	-14	14
46	177	2045	354	41	17014	-1	1
