# Supplementary material for: Multiagent cooperation and competition with deep reinforcement learning
Source: PLoS One. 2017 Apr 5;12(4):e0172395. doi: 10.1371/journal.pone.0172395 (PMC5381785; doi:10.1371/journal.pone.0172395)
Supplement: S1 File — This archive contains data points that are visualized on Figs 1, 3, 5 and 6 and S1 and S2 Tables. Figs 2, 4 and S2 are screenshots and no data associated to them is available. (ZIP) [file pone.0172395.s010.zip › data/Figure6/HC2_vs_single.csv]

49	171	1926	88	23	9042	-19	19
49	172	2830	83	22	11533	-20	20
49	173	1491	81	21	7407	-21	21
49	174	2528	110	23	11439	-19	19
49	175	1712	103	22	8723	-20	20
49	176	2029	109	23	10006	-19	19
49	177	4241	99	25	16246	-17	17
49	178	2642	98	23	11017	-19	19
49	179	1650	79	22	7967	-20	20
49	180	2065	115	22	10061	-20	20
