# Supplementary material for: Multiagent cooperation and competition with deep reinforcement learning
Source: PLoS One. 2017 Apr 5;12(4):e0172395. doi: 10.1371/journal.pone.0172395 (PMC5381785; doi:10.1371/journal.pone.0172395)
Supplement: S1 File — This archive contains data points that are visualized on Figs 1, 3, 5 and 6 and S1 and S2 Tables. Figs 2, 4 and S2 are screenshots and no data associated to them is available. (ZIP) [file pone.0172395.s010.zip › data/Figure6/HC3_vs_single.csv]

training Epoch	Seed	WallBounces	SideBounce	Points	ServingTime	RewardA	RewardB
49	1	9456	107	31	32308	-11	11
49	171	3094	93	28	13328	-14	14
49	172	2350	76	23	10085	-19	19
49	173	4563	55	25	16122	-17	17
49	174	3849	86	24	14544	-18	18
49	175	6525	88	32	23145	-10	10
49	176	7369	91	33	25302	-9	9
49	177	4412	90	28	16496	-14	14
49	178	5126	113	34	19215	-8	8
49	179	2481	83	25	10598	-17	17
49	180	5448	98	29	19607	-13	13
