# Supplementary material for: Multiagent cooperation and competition with deep reinforcement learning
Source: PLoS One. 2017 Apr 5;12(4):e0172395. doi: 10.1371/journal.pone.0172395 (PMC5381785; doi:10.1371/journal.pone.0172395)
Supplement: S1 File — This archive contains data points that are visualized on Figs 1, 3, 5 and 6 and S1 and S2 Tables. Figs 2, 4 and S2 are screenshots and no data associated to them is available. (ZIP) [file pone.0172395.s010.zip › data/Figure6/HC3_vs_multi_evolution.csv]

49	171	16
49	172	19
49	173	18
49	174	18
49	175	19
49	176	20
49	177	21
49	178	19
49	179	19
49	180	20
48	171	20
48	172	19
48	173	17
48	174	16
48	175	14
48	176	17
48	177	17
48	178	19
48	179	17
48	180	13
47	171	18
47	172	20
47	173	18
47	174	19
47	175	18
47	176	16
47	177	19
47	178	20
47	179	19
47	180	17
46	171	17
46	172	13
46	173	20
46	174	15
46	175	19
46	176	17
46	177	21
46	178	18
46	179	18
46	180	20
45	171	17
45	172	19
45	173	18
45	174	21
45	175	18
45	176	18
45	177	17
45	178	13
45	179	15
45	180	18
44	171	17
44	172	18
44	173	15
44	174	16
44	175	14
44	176	20
44	177	17
44	178	15
44	179	17
44	180	17
43	171	13
43	172	21
43	173	15
43	174	18
43	175	17
43	176	20
43	177	16
43	178	15
43	179	15
43	180	17
42	171	10
42	172	15
42	173	14
42	174	16
42	175	11
42	176	18
42	177	18
42	178	19
42	179	17
42	180	21
41	171	16
41	172	20
41	173	17
41	174	16
41	175	16
41	176	16
41	177	16
41	178	13
41	179	18
41	180	19
40	171	14
40	172	13
40	173	14
40	174	11
40	175	15
40	176	19
40	177	15
40	178	17
40	179	6
40	180	18
39	171	13
39	172	20
39	173	15
39	174	14
39	175	11
39	176	20
39	177	15
39	178	16
39	179	15
39	180	13
38	171	15
38	172	17
38	173	17
38	174	21
38	175	18
38	176	18
38	177	19
38	178	15
38	179	18
38	180	11
37	171	12
37	172	18
37	173	16
37	174	14
37	175	17
37	176	13
37	177	13
37	178	15
37	179	6
37	180	17
36	171	11
36	172	9
36	173	6
36	174	14
36	175	19
36	176	14
36	177	15
36	178	14
36	179	12
36	180	19
35	171	13
35	172	11
35	173	15
35	174	18
35	175	17
35	176	14
35	177	20
35	178	13
35	179	18
35	180	16
34	171	14
34	172	12
34	173	15
34	174	4
34	175	14
34	176	16
34	177	16
34	178	14
34	179	19
34	180	15
