# Supplementary material for: Multiagent cooperation and competition with deep reinforcement learning
Source: PLoS One. 2017 Apr 5;12(4):e0172395. doi: 10.1371/journal.pone.0172395 (PMC5381785; doi:10.1371/journal.pone.0172395)
Supplement: S1 File — This archive contains data points that are visualized on Figs 1, 3, 5 and 6 and S1 and S2 Tables. Figs 2, 4 and S2 are screenshots and no data associated to them is available. (ZIP) [file pone.0172395.s010.zip › data/Figure6/HC2_vs_multi_evolution.csv]

49	173	10
49	174	1
49	175	-6
49	176	10
49	177	10
49	178	3
48	174	6
48	175	7
48	176	6
48	177	10
48	178	12
47	174	10
47	175	8
47	176	11
47	177	9
47	178	8
46	174	-6
46	175	13
46	176	2
46	177	12
46	178	-7
45	174	2
45	175	5
45	176	7
45	177	8
45	178	-4
44	174	-7
44	175	10
44	176	-5
44	177	15
44	178	17
43	174	-8
43	175	10
43	176	5
43	177	7
43	178	8
42	174	14
42	175	5
42	176	-3
42	177	7
42	178	9
41	174	3
41	175	-7
41	176	-1
41	177	11
41	178	6
40	174	4
40	175	1
40	176	-11
40	177	10
40	178	-2
39	174	9
39	175	-1
39	176	-5
39	177	9
39	178	10
38	174	-5
38	175	3
38	176	3
38	177	11
38	178	3
37	174	-11
37	175	-2
37	176	-5
37	177	5
37	178	6
36	174	3
36	175	-4
36	176	7
36	177	10
36	178	7
35	174	-1
35	175	-7
35	176	-2
35	177	-6
35	178	-5
34	174	8
34	175	1
34	176	-9
34	177	-4
34	178	-2
33	174	-4
33	175	3
33	176	-5
33	177	1
33	178	-5
32	174	6
32	175	-1
32	176	-4
32	177	-5
32	178	12
31	174	-8
31	175	-4
31	176	-8
31	177	-2
31	178	-9
30	174	-12
30	175	-3
30	176	10
30	177	-7
30	178	8
29	174	-4
29	175	-7
29	176	-10
29	177	1
29	178	5
28	174	-13
28	175	-9
28	176	-11
28	177	-3
28	178	-13
27	174	-8
27	175	6
27	176	-6
27	177	1
27	178	-11
26	174	-4
26	175	-9
26	176	-7
26	177	-7
26	178	-6
25	174	-8
25	175	-11
25	176	-3
25	177	-4
25	178	-1
24	174	-16
24	175	-8
24	176	-10
24	177	-12
24	178	-12
23	174	-14
23	175	-4
23	176	-9
23	177	-6
23	178	-2
22	174	-12
22	175	-14
22	176	-12
22	177	-6
22	178	-13
21	174	-12
21	175	-18
21	176	-8
21	177	-13
21	174	-10
21	175	-10
21	176	-1
21	177	-13
21	178	-14
20	174	-16
20	175	-5
1	174	-21
1	175	-21
1	176	-21
1	177	-21
1	178	-21
2	174	-21
2	175	-21
2	176	-21
2	177	-21
2	178	-21
3	174	-21
3	175	-21
3	176	-21
3	177	-21
3	178	-21
4	174	-21
4	175	-21
4	176	-21
4	177	-21
4	178	-21
5	174	-19
5	175	-21
5	176	-20
5	177	-19
5	178	-20
6	174	-21
6	175	-20
6	176	-21
6	177	-21
6	178	-21
7	174	-19
7	175	-21
7	176	-20
7	177	-21
7	178	-20
8	174	-18
8	175	-21
8	176	-20
8	177	-18
8	178	-21
9	174	-17
9	175	-19
9	176	-13
9	177	-13
9	178	-15
10	174	-19
10	175	-13
10	176	-20
10	177	-15
10	178	-16
11	174	-9
11	175	-16
11	176	-20
11	177	-13
11	178	-14
12	174	-16
12	175	-20
12	176	-14
12	177	-18
12	178	-14
13	174	-16
13	175	-14
13	176	-17
13	177	-16
13	178	-21
14	174	-17
14	175	-18
14	176	-15
14	177	-15
14	178	-11
15	174	-12
15	175	-18
15	176	-12
15	177	-12
15	178	-19
16	174	-15
16	175	-5
16	176	-6
16	177	-13
16	178	-13
17	174	-9
17	175	-13
17	176	-14
17	177	-9
17	178	-17
18	174	3
18	175	-12
18	176	-6
18	177	-5
18	178	-6
19	174	-7
19	175	-14
19	176	-17
19	177	-12
19	178	-13
20	174	-17
20	175	-6
20	176	-14
20	177	-15
20	178	-12
