# Supplementary material for: Multiagent cooperation and competition with deep reinforcement learning
Source: PLoS One. 2017 Apr 5;12(4):e0172395. doi: 10.1371/journal.pone.0172395 (PMC5381785; doi:10.1371/journal.pone.0172395)
Supplement: S1 File — This archive contains data points that are visualized on Figs 1, 3, 5 and 6 and S1 and S2 Tables. Figs 2, 4 and S2 are screenshots and no data associated to them is available. (ZIP) [file pone.0172395.s010.zip › data/Figure6/HC1_vs_single.csv]

49	171	1183	87	22	6707	-20	20
49	172	1202	119	23	7657	-19	19
49	173	1346	103	22	7409	-20	20
49	174	1152	90	21	6880	-21	21
49	175	1844	92	22	8992	-20	20
49	176	964	91	21	6260	-21	21
49	177	1063	95	21	6640	-21	21
49	178	815	74	21	5550	-21	21
49	179	974	94	21	6360	-21	21
49	180	864	84	21	5740	-21	21
