# Supplementary material for: Multiagent cooperation and competition with deep reinforcement learning
Source: PLoS One. 2017 Apr 5;12(4):e0172395. doi: 10.1371/journal.pone.0172395 (PMC5381785; doi:10.1371/journal.pone.0172395)
Supplement: S1 File — This archive contains data points that are visualized on Figs 1, 3, 5 and 6 and S1 and S2 Tables. Figs 2, 4 and S2 are screenshots and no data associated to them is available. (ZIP) [file pone.0172395.s010.zip › data/Figure6/HC4_vs_multi_evolution.csv]

training Epoch	Seed	RewardB
1	173	-21
1	174	-21
1	175	-21
1	176	-20
1	177	-20
1	178	-21
1	179	-21
1	180	-21
1	181	-21
1	182	-19
2	173	-21
2	174	-21
2	175	-21
2	176	-21
2	177	-21
2	178	-20
2	179	-21
2	180	-21
2	181	-21
2	182	-21
3	173	-21
3	174	-17
3	175	-19
3	176	-15
3	177	-21
3	178	-19
3	179	-20
3	180	-20
3	181	-21
3	182	-20
4	173	-21
4	174	-21
4	175	-21
4	176	-19
4	177	-21
4	178	-20
4	179	-21
4	180	-21
4	181	-21
4	182	-14
5	173	-21
5	174	-14
5	175	-19
5	176	-17
5	177	-20
5	178	-20
5	179	-19
5	180	-21
5	181	-20
5	182	-20
6	173	-20
6	174	-21
6	175	-21
6	176	-20
6	177	-20
6	178	-21
6	179	-21
6	180	-20
6	181	-21
6	182	-19
7	173	-14
7	174	-4
7	175	-13
7	176	-1
7	177	-7
7	178	-18
7	179	-7
7	180	-16
7	181	-15
7	182	-17
8	173	-1
8	174	-9
8	175	-13
8	176	-3
8	177	-6
8	178	-4
8	179	-13
8	180	-12
8	181	-11
8	182	-1
9	173	-5
9	174	-1
9	175	-12
9	176	-1
9	177	-5
9	178	14
9	179	-8
9	180	-8
9	181	-13
9	182	-6
10	173	-14
10	174	-14
10	175	-10
10	176	-3
10	177	4
10	178	6
10	179	-3
10	180	-12
10	181	-9
10	182	2
11	173	6
11	174	3
11	175	17
11	176	3
11	177	14
11	178	2
11	179	6
11	180	12
11	181	2
11	182	8
12	173	-3
12	174	1
12	175	4
12	176	8
12	177	7
12	178	9
12	179	5
12	180	3
12	181	2
12	182	11
13	173	14
13	174	3
13	175	12
13	176	-14
13	177	14
13	178	12
13	179	11
13	180	6
13	181	7
13	182	3
14	173	5
14	174	-3
14	175	6
14	176	5
14	177	5
14	178	-6
14	179	2
14	180	12
14	181	7
14	182	3
15	173	-5
15	174	5
15	175	-7
15	176	8
15	177	-2
15	178	13
15	179	-4
15	180	10
15	181	3
15	182	7
16	173	12
16	174	5
16	175	6
16	176	15
16	177	12
16	178	8
16	179	9
16	180	2
16	181	14
16	182	10
17	173	-3
17	174	3
17	175	3
17	176	1
17	177	10
17	178	2
17	179	12
17	180	-1
17	181	3
17	182	-5
18	173	10
18	174	13
18	175	12
18	176	3
18	177	8
18	178	8
18	179	10
18	180	19
18	181	7
18	182	13
19	173	11
19	174	2
19	175	7
19	176	17
19	177	9
19	178	15
19	179	6
19	180	4
19	181	9
19	182	10
20	173	13
20	174	14
20	175	18
20	176	11
20	177	13
20	178	2
20	179	9
20	180	19
20	181	10
20	182	16
21	173	16
21	174	12
21	175	16
21	176	16
21	177	11
21	178	9
21	179	11
21	180	17
21	181	13
21	182	18
22	173	15
22	174	10
22	175	18
22	176	13
22	177	20
22	178	14
22	179	18
22	180	16
22	181	15
22	182	12
23	173	15
23	174	13
23	175	13
23	176	13
23	177	17
23	178	10
23	179	12
23	180	13
23	181	13
23	182	13
24	173	12
24	174	16
24	175	15
24	176	14
24	177	17
24	178	11
24	179	13
24	180	18
24	181	10
24	182	18
25	173	17
25	174	19
25	175	16
25	176	17
25	177	12
25	178	18
25	179	12
25	180	16
25	181	9
25	182	15
26	173	20
26	174	16
26	175	10
26	176	15
26	177	17
26	178	17
26	179	17
26	180	18
26	181	10
26	182	18
27	173	17
27	174	15
27	175	13
27	176	16
27	177	15
27	178	13
27	179	16
27	180	19
27	181	18
27	182	19
28	173	9
28	174	8
28	175	12
28	176	12
28	177	13
28	178	15
28	179	13
28	180	14
28	181	15
28	182	10
29	173	18
29	174	18
29	175	16
29	176	8
29	177	16
29	178	8
29	179	15
29	180	18
29	181	18
29	182	18
30	173	19
30	174	15
30	175	19
30	176	14
30	177	19
30	178	17
30	179	17
30	180	9
30	181	17
30	182	17
31	173	14
31	174	16
31	175	17
31	176	11
31	177	15
31	178	15
31	179	14
31	180	19
31	181	9
31	182	19
32	173	16
32	174	14
32	175	16
32	176	18
32	177	15
32	178	18
32	179	18
32	180	19
32	181	13
32	182	17
33	173	17
33	174	15
33	175	15
33	176	19
33	177	20
33	178	18
33	179	17
33	180	16
33	181	17
33	182	17
34	173	15
34	174	16
34	175	14
34	176	16
34	177	16
34	178	18
34	179	16
34	180	13
34	181	16
34	182	17
35	173	16
35	174	17
35	175	19
35	176	13
35	177	16
35	178	15
35	179	13
35	180	13
35	181	17
35	182	17
36	173	17
36	174	18
36	175	19
36	176	18
36	177	15
36	178	16
36	179	16
36	180	16
36	181	20
36	182	15
37	173	11
37	174	17
37	175	17
37	176	18
37	177	19
37	178	16
37	179	18
37	180	20
37	181	19
37	182	17
38	173	16
38	174	17
38	175	19
38	176	19
38	177	19
38	178	19
38	179	17
38	180	15
38	181	17
38	182	20
39	173	21
39	174	20
39	175	17
39	176	18
39	177	21
39	178	20
39	179	14
39	180	18
39	181	18
39	182	17
40	173	17
40	174	17
40	175	21
40	176	16
40	177	17
40	178	16
40	179	20
40	180	17
40	181	19
40	182	19
41	173	19
41	174	18
41	175	17
41	176	19
41	177	16
41	178	18
41	179	16
41	180	20
41	181	16
41	182	19
42	173	19
42	174	15
42	175	16
42	176	12
42	177	17
42	178	20
42	179	21
42	180	14
42	181	17
42	182	18
43	173	19
43	174	18
43	175	19
43	176	17
43	177	19
43	178	19
43	179	18
43	180	20
43	181	17
43	182	20
44	173	17
44	174	19
44	175	19
44	176	19
44	177	21
44	178	17
44	179	17
44	180	17
44	181	19
44	182	19
45	173	17
45	174	19
45	175	14
45	176	20
45	177	20
45	178	20
45	179	20
45	180	18
45	181	19
45	182	20
46	173	20
46	174	14
46	175	21
46	176	19
46	177	19
46	178	19
46	179	20
46	180	20
46	181	20
46	182	20
47	173	20
47	174	16
47	175	18
47	176	20
47	177	20
47	178	19
47	179	16
47	180	17
47	181	18
47	182	17
48	173	21
48	174	18
48	175	15
48	176	17
48	177	17
48	178	21
48	179	17
48	180	20
48	181	18
48	182	17
49	201	16
49	202	18
49	203	20
49	204	19
49	205	18
49	206	18
49	207	18
49	208	17
49	209	19
49	210	18
49	211	18
49	212	21
49	213	19
49	214	19
49	215	15
49	216	19
49	217	19
49	218	19
49	219	20
49	220	19
