# Supplementary material for: Multiagent cooperation and competition with deep reinforcement learning
Source: PLoS One. 2017 Apr 5;12(4):e0172395. doi: 10.1371/journal.pone.0172395 (PMC5381785; doi:10.1371/journal.pone.0172395)
Supplement: S1 File — This archive contains data points that are visualized on Figs 1, 3, 5 and 6 and S1 and S2 Tables. Figs 2, 4 and S2 are screenshots and no data associated to them is available. (ZIP) [file pone.0172395.s010.zip › data/Figure6/HC4_vs_single_evolution.csv]

training Epoch	Seed	RewardB
1	173	-21
1	174	-21
1	175	-21
1	176	-21
1	177	-21
1	178	-21
1	179	-21
1	180	-21
1	181	-21
1	182	-20
2	171	-21
2	172	-21
2	173	-21
2	174	-21
2	175	-21
2	176	-21
2	177	-21
2	178	-21
2	179	-19
2	180	-21
3	171	-20
3	172	-19
3	173	-21
3	174	-13
3	175	-20
3	176	-17
3	177	-15
3	178	-18
3	179	-19
3	180	-17
4	171	-13
4	172	-14
4	173	-15
4	174	-15
4	175	-15
4	176	-16
4	177	-16
4	178	-14
4	179	-15
4	180	-15
5	171	-15
5	172	-13
5	173	-18
5	174	-11
5	175	-17
5	176	-13
5	177	-13
5	178	-19
5	179	-21
5	180	-15
6	171	-14
6	172	-13
7	171	-15
7	172	-12
7	173	-12
7	174	-12
7	175	-14
7	176	-15
7	177	-12
7	178	-8
7	179	-16
7	180	-17
8	171	-14
8	172	-11
8	173	-5
8	174	-7
8	175	-14
8	176	-10
8	177	-11
8	178	-15
8	179	-9
8	180	-13
9	171	-9
9	172	-13
9	173	-17
9	174	-14
9	175	-9
9	176	-9
9	177	-1
9	178	-14
9	179	-9
9	180	-5
10	171	-4
10	172	-1
10	173	-11
10	174	-4
10	175	-12
10	176	-5
10	177	-9
10	178	1
10	179	-10
10	180	-10
11	171	-13
11	172	-16
11	173	-7
11	174	-6
11	175	-21
11	176	-15
11	177	-12
11	178	-11
11	179	-21
11	180	-18
12	171	-11
12	172	-17
12	173	-7
12	174	-16
12	175	-18
12	176	-12
12	177	-17
12	178	-11
12	179	-11
12	180	-16
13	171	-11
13	172	-15
13	173	-13
13	174	-7
13	175	-12
13	176	-13
13	177	-17
13	178	-15
13	179	-13
13	180	-12
14	171	-7
14	172	-15
14	173	-16
14	174	-18
14	175	-11
14	176	-5
14	177	-10
14	178	-10
14	179	-18
14	180	-15
15	171	-12
15	172	-11
15	173	-13
15	174	-14
15	175	-15
15	176	6
15	177	-5
15	178	-6
15	179	-15
15	180	-17
16	171	-13
16	172	-13
16	173	-15
16	174	-16
16	175	-8
16	176	-5
16	177	-10
16	178	-9
16	179	-16
16	180	-13
17	171	-9
17	172	-12
17	173	-9
17	174	-9
17	175	-11
17	176	-9
17	177	-18
17	178	-12
17	179	-17
17	180	-19
18	171	-5
18	172	-13
18	173	-6
18	174	-14
18	175	-5
18	176	-12
18	177	-13
18	178	-10
18	179	-12
18	180	-16
19	171	-15
19	172	-11
19	173	-11
19	174	-5
19	175	1
19	176	-10
19	177	-15
19	178	-9
19	179	-11
19	180	-9
20	171	-10
20	172	-17
20	173	-16
20	174	-14
20	175	-12
20	176	-16
20	177	-17
20	178	-16
20	179	-10
20	180	-9
21	171	-11
21	172	-7
21	173	-11
21	174	-4
21	175	-11
21	176	-12
21	177	-6
21	178	-8
21	179	-16
21	180	-16
22	171	-7
22	172	-8
22	173	-11
22	174	-6
22	175	-10
22	176	-10
22	177	-11
22	178	-13
22	179	-6
22	180	-9
23	171	-13
23	172	-9
23	173	-5
23	174	-12
23	175	-5
23	176	-7
23	177	-6
23	178	-8
23	179	-11
23	180	-14
24	173	-9
25	173	1
25	174	-11
25	175	-4
25	176	-1
25	177	-7
25	178	-3
25	179	-2
25	180	-6
25	181	-13
25	182	-6
26	173	-11
26	174	-4
26	175	-3
26	176	-4
26	177	-11
26	178	-3
26	179	-15
26	180	-2
26	181	-10
26	182	-8
27	173	7
27	174	-7
27	175	1
27	176	-11
27	177	-12
27	178	-7
27	179	-1
27	180	-7
27	181	-12
27	182	-11
28	173	1
28	174	-7
28	175	3
28	176	10
28	177	-7
28	178	2
28	179	15
28	180	1
28	181	-2
28	182	1
29	173	-10
29	174	-5
29	175	7
29	176	-6
29	177	-4
29	178	-8
29	179	-10
29	180	-7
29	181	-4
29	182	-5
30	173	-1
30	174	10
30	175	-10
30	176	-7
30	177	-3
30	178	-2
30	179	6
30	180	5
30	181	3
30	182	7
31	173	-9
31	174	-8
31	175	-8
31	176	-10
31	177	3
31	178	-4
31	179	-10
31	180	-12
31	181	-10
31	182	7
32	173	2
32	174	-13
32	175	-5
32	176	7
32	177	-3
32	178	-2
32	179	-11
32	180	-8
32	181	2
32	182	-2
33	173	9
33	174	5
33	175	-15
33	176	1
33	177	4
33	178	-1
33	179	-6
33	180	2
33	181	-6
33	182	1
34	173	2
34	174	4
34	175	2
34	176	-9
34	177	-15
34	178	-7
34	179	-10
34	180	-10
34	181	-6
34	182	-9
35	173	9
35	174	-10
35	175	1
35	176	1
35	177	-7
35	178	-1
35	179	-6
35	180	-2
35	181	-1
35	182	2
36	173	12
36	174	12
36	175	-11
36	176	-9
36	177	-8
36	178	4
36	179	11
36	180	4
36	181	-9
36	182	-3
37	173	-2
37	174	-3
37	175	3
37	176	11
37	177	-10
37	178	2
37	179	-14
37	180	-2
37	181	-18
37	182	7
38	173	-9
38	174	-6
38	175	-4
38	176	-15
38	177	-11
38	178	8
38	179	-15
38	180	-11
38	181	-11
38	182	2
39	173	-10
39	174	-11
39	175	-10
39	176	-14
39	177	-6
39	178	-7
39	179	-2
39	180	1
39	181	-11
39	182	-4
40	173	-1
40	174	-10
40	175	-11
40	176	-4
40	177	-8
40	178	-8
40	179	3
40	180	4
40	181	2
40	182	6
41	173	-9
41	174	-3
41	175	-7
41	176	10
41	177	3
41	178	2
41	179	2
41	180	-15
41	181	-7
41	182	15
42	173	-8
42	174	-6
42	175	-9
42	176	1
42	177	-4
42	178	-11
42	179	6
42	180	-13
42	181	2
42	182	-6
43	173	-10
43	174	-3
43	175	5
43	176	-7
43	177	5
43	178	-14
43	179	-5
43	180	6
43	181	-8
43	182	-13
44	173	-4
44	174	-9
44	175	-5
44	176	-5
44	177	-5
44	178	-3
44	179	9
44	180	-4
44	181	3
44	182	12
45	173	5
45	174	-11
45	175	7
45	176	-1
45	177	-8
45	178	-5
45	179	6
45	180	8
45	181	-2
45	182	4
46	173	-8
46	174	-7
46	175	-7
46	176	-8
46	177	-3
46	178	-9
46	179	-8
46	180	7
46	181	-3
46	182	-6
47	173	2
47	174	-2
47	175	9
47	176	1
47	177	4
47	178	-7
47	179	-1
47	180	-5
47	181	-8
47	182	-1
48	173	-7
48	174	7
48	175	-2
48	176	-7
48	177	3
48	178	-7
48	179	9
48	180	-11
48	181	6
48	182	9
49	201	8
49	202	-2
49	203	-3
49	204	9
49	205	-9
49	206	-7
49	207	-7
49	208	-14
49	209	-1
49	210	-15
49	211	-13
49	212	8
49	213	-3
49	214	-4
49	215	8
49	216	-3
49	217	-13
49	218	1
49	219	-1
49	220	-4
