# Supplementary material for: Multiagent cooperation and competition with deep reinforcement learning
Source: PLoS One. 2017 Apr 5;12(4):e0172395. doi: 10.1371/journal.pone.0172395 (PMC5381785; doi:10.1371/journal.pone.0172395)
Supplement: S1 File — This archive contains data points that are visualized on Figs 1, 3, 5 and 6 and S1 and S2 Tables. Figs 2, 4 and S2 are screenshots and no data associated to them is available. (ZIP) [file pone.0172395.s010.zip › data/Figure3/Pong2Player.csv]

training Epoch	Seed	WallBounces	SideBounce	Points	ServingTime	RewardA	RewardB
1	1	3	3	30	46540	-30	-30
1	2	2	0	21	28736	-21	-21
1	3	3	0	21	33024	-21	-21
1	4	1	0	21	40620	-21	-21
1	5	11	8	33	54972	-33	-33
1	6	4	12	27	55652	-27	-27
1	7	5	3	26	38772	-26	-26
1	8	1	0	21	29188	-21	-21
1	9	3	1	26	60428	-26	-26
1	10	1	0	21	26436	-21	-21
training Epoch	Seed	WallBounces	SideBounce	Points	ServingTime	RewardA	RewardB
2	1	1	1	27	47008	-27	-27
2	2	2	0	21	28736	-21	-21
2	3	3	0	21	33024	-21	-21
2	4	1	0	21	40620	-21	-21
2	5	4	1	22	38512	-22	-22
2	6	3	1	23	61384	-23	-23
2	7	3	1	24	37860	-24	-24
2	8	1	0	21	29188	-21	-21
2	9	3	1	26	60428	-26	-26
2	10	1	0	21	26436	-21	-21
training Epoch	Seed	WallBounces	SideBounce	Points	ServingTime	RewardA	RewardB
3	1	21	1	27	15996	-27	-27
3	2	3	0	21	28736	-21	-21
3	3	3	0	21	33024	-21	-21
3	4	2	0	21	40620	-21	-21
3	5	24	1	22	3832	-22	-22
3	6	24	1	23	4392	-23	-23
3	7	24	1	24	10428	-24	-24
3	8	1	0	21	29188	-21	-21
3	9	24	1	26	20716	-26	-26
3	10	2	0	21	26436	-21	-21
training Epoch	Seed	WallBounces	SideBounce	Points	ServingTime	RewardA	RewardB
4	1	1	0	21	33124	-21	-21
4	2	2	0	21	28736	-21	-21
4	3	3	0	21	33024	-21	-21
4	4	1	0	21	40620	-21	-21
4	5	1	0	21	33084	-21	-21
4	6	1	0	21	43828	-21	-21
4	7	2	0	21	34192	-21	-21
4	8	14	3	24	33024	-24	-24
4	9	1	0	21	48660	-21	-21
4	10	1	0	21	26436	-21	-21
training Epoch	Seed	WallBounces	SideBounce	Points	ServingTime	RewardA	RewardB
5	1	2	1	22	31172	-22	-22
5	2	2	1	22	47320	-22	-22
5	3	16	11	29	41324	-29	-29
5	4	20	13	30	47452	-30	-30
5	5	14	11	31	51188	-31	-31
5	6	12	10	24	62236	-24	-24
5	7	17	13	33	43344	-33	-33
5	8	15	11	32	54068	-32	-32
5	9	14	11	31	61568	-31	-31
5	10	10	9	27	47160	-27	-27
training Epoch	Seed	WallBounces	SideBounce	Points	ServingTime	RewardA	RewardB
6	1	49	13	31	53848	-31	-31
6	2	42	14	34	61416	-34	-34
6	3	49	12	38	61288	-38	-38
6	4	45	9	34	61892	-34	-34
6	5	37	12	31	49064	-31	-31
6	6	43	7	32	62112	-32	-32
6	7	57	20	35	48572	-35	-35
6	8	49	15	36	43428	-36	-36
6	9	38	13	30	61784	-30	-30
6	10	52	14	39	60612	-39	-39
training Epoch	Seed	WallBounces	SideBounce	Points	ServingTime	RewardA	RewardB
7	1	23	15	29	37756	-29	-29
7	2	18	7	25	38544	-25	-25
7	3	17	6	23	35220	-23	-23
7	4	19	8	27	44852	-27	-27
7	5	22	8	27	36296	-27	-27
7	6	21	8	25	53576	-25	-25
7	7	21	8	27	41256	-27	-27
7	8	18	5	25	34220	-25	-25
7	9	22	28	28	58464	-28	-28
7	10	23	14	29	36824	-29	-29
training Epoch	Seed	WallBounces	SideBounce	Points	ServingTime	RewardA	RewardB
8	1	45	62	31	57468	-31	-31
8	2	36	50	29	58096	-29	-29
8	3	42	57	37	55832	-37	-37
8	4	40	53	34	56932	-34	-34
8	5	57	64	40	48960	-40	-40
8	6	31	43	21	59808	-21	-21
8	7	44	54	35	54984	-35	-35
8	8	51	62	41	55860	-41	-41
8	9	50	68	34	56108	-34	-34
8	10	54	74	34	55792	-34	-34
training Epoch	Seed	WallBounces	SideBounce	Points	ServingTime	RewardA	RewardB
9	1	46	64	31	49108	-31	-31
9	2	66	74	34	52996	-34	-34
9	3	59	68	32	56184	-32	-32
9	4	51	58	31	56900	-31	-31
9	5	65	64	39	48580	-39	-39
9	6	31	39	19	59912	-19	-19
9	7	54	61	34	56224	-34	-34
9	8	51	57	34	44540	-34	-34
9	9	47	70	30	56496	-30	-30
9	10	69	75	40	54076	-40	-40
training Epoch	Seed	WallBounces	SideBounce	Points	ServingTime	RewardA	RewardB
10	1	54	56	31	57300	-31	-31
10	2	54	53	27	57480	-27	-27
10	3	52	69	35	55956	-35	-35
10	4	61	68	32	56092	-32	-32
10	5	43	66	31	41488	-31	-31
10	6	31	43	22	59712	-22	-22
10	7	41	67	31	51956	-31	-31
10	8	47	73	33	38792	-33	-33
10	9	51	59	27	57704	-27	-27
10	10	61	75	33	49180	-33	-33
training Epoch	Seed	WallBounces	SideBounce	Points	ServingTime	RewardA	RewardB
11	1	99	88	36	53632	-36	-36
11	2	84	81	33	48948	-33	-33
11	3	76	88	33	54632	-33	-33
11	4	59	63	28	57072	-28	-28
11	5	62	70	28	43436	-28	-28
11	6	62	62	27	56796	-27	-27
11	7	79	81	31	55116	-31	-31
11	8	68	73	27	48528	-27	-27
11	9	56	65	26	52148	-26	-26
11	10	81	71	35	53456	-35	-35
training Epoch	Seed	WallBounces	SideBounce	Points	ServingTime	RewardA	RewardB
12	1	50	91	34	53516	-34	-34
12	2	36	77	24	56148	-24	-24
12	3	68	94	37	53140	-37	-37
12	4	35	63	27	50004	-27	-27
12	5	37	80	26	40636	-26	-26
12	6	37	64	21	57344	-21	-21
12	7	42	79	29	54948	-29	-29
12	8	58	104	33	52568	-33	-33
12	9	36	57	24	57804	-24	-24
12	10	44	85	31	54796	-31	-31
training Epoch	Seed	WallBounces	SideBounce	Points	ServingTime	RewardA	RewardB
13	1	67	96	33	53780	-33	-33
13	2	57	98	36	52084	-36	-36
13	3	59	83	30	54776	-30	-30
13	4	60	95	28	54360	-28	-28
13	5	71	81	32	44992	-32	-32
13	6	49	69	23	56916	-23	-23
13	7	58	106	29	46260	-29	-29
13	8	75	101	36	38144	-36	-36
13	9	52	76	28	55612	-28	-28
13	10	85	103	38	51536	-38	-38
training Epoch	Seed	WallBounces	SideBounce	Points	ServingTime	RewardA	RewardB
14	1	47	65	32	46600	-32	-32
14	2	51	62	31	56464	-31	-31
14	3	47	63	32	56696	-32	-32
14	4	48	76	33	56264	-33	-33
14	5	50	88	39	52820	-39	-39
14	6	40	52	24	58172	-24	-24
14	7	55	73	31	49552	-31	-31
14	8	52	83	32	49444	-32	-32
14	9	51	85	31	55836	-31	-31
14	10	47	60	31	40848	-31	-31
training Epoch	Seed	WallBounces	SideBounce	Points	ServingTime	RewardA	RewardB
15	1	38	65	26	41648	-26	-26
15	2	57	99	30	52908	-30	-30
15	3	52	83	32	54364	-32	-32
15	4	62	82	32	54288	-32	-32
15	5	48	76	27	40940	-27	-27
15	6	35	61	21	57524	-21	-21
15	7	40	70	27	44396	-27	-27
15	8	51	93	35	52980	-35	-35
15	9	44	95	30	50976	-30	-30
15	10	61	125	36	50300	-36	-36
training Epoch	Seed	WallBounces	SideBounce	Points	ServingTime	RewardA	RewardB
16	1	63	93	27	42924	-27	-27
16	2	64	98	27	54000	-27	-27
16	3	74	111	31	52160	-31	-31
16	4	59	96	25	54164	-25	-25
16	5	65	95	28	44908	-28	-28
16	6	50	83	20	55960	-20	-20
16	7	62	108	29	52608	-29	-29
16	8	91	137	38	48976	-38	-38
16	9	66	112	26	53220	-26	-26
16	10	79	122	31	51572	-31	-31
training Epoch	Seed	WallBounces	SideBounce	Points	ServingTime	RewardA	RewardB
17	1	107	147	38	40868	-38	-38
17	2	75	89	27	54316	-27	-27
17	3	76	102	28	53120	-28	-28
17	4	83	241	29	47092	-29	-29
17	5	16	1926	5	5300	-5	-5
17	6	83	100	27	51776	-27	-27
17	7	93	109	31	52104	-31	-31
17	8	82	107	31	45976	-31	-31
17	9	71	105	26	48896	-26	-26
17	10	81	96	29	39792	-29	-29
training Epoch	Seed	WallBounces	SideBounce	Points	ServingTime	RewardA	RewardB
18	1	25	115	28	39484	-28	-28
18	2	29	126	30	50648	-30	-30
18	3	41	132	28	51132	-28	-28
18	4	30	115	27	52140	-27	-27
18	5	49	109	25	35852	-25	-25
18	6	34	76	19	56216	-19	-19
18	7	28	98	25	45268	-25	-25
18	8	35	113	26	30036	-26	-26
18	9	42	122	27	51596	-27	-27
18	10	19	91	24	39692	-24	-24
training Epoch	Seed	WallBounces	SideBounce	Points	ServingTime	RewardA	RewardB
19	1	60	133	30	40068	-30	-30
19	2	73	126	30	51308	-30	-30
19	3	63	114	31	49376	-31	-31
19	4	68	122	28	52068	-28	-28
19	5	73	130	33	50544	-33	-33
19	6	64	101	23	54548	-23	-23
19	7	48	102	24	36612	-24	-24
19	8	89	153	37	39496	-37	-37
19	9	49	124	25	51812	-25	-25
19	10	68	133	31	49480	-31	-31
training Epoch	Seed	WallBounces	SideBounce	Points	ServingTime	RewardA	RewardB
20	1	53	156	36	47940	-36	-36
20	2	59	132	30	50456	-30	-30
20	3	43	116	30	51908	-30	-30
20	4	52	104	25	53472	-25	-25
20	5	51	124	33	50484	-33	-33
20	6	50	108	25	53284	-25	-25
20	7	48	121	28	45304	-28	-28
20	8	47	114	26	32572	-26	-26
20	9	44	97	24	54000	-24	-24
20	10	64	153	36	48128	-36	-36
training Epoch	Seed	WallBounces	SideBounce	Points	ServingTime	RewardA	RewardB
21	1	62	163	29	49412	-29	-29
21	2	71	134	29	51608	-29	-29
21	3	71	128	26	52620	-26	-26
21	4	59	149	28	50876	-28	-28
21	5	84	203	34	45196	-34	-34
21	6	48	148	24	51368	-24	-24
21	7	75	150	31	49980	-31	-31
21	8	61	154	29	49708	-29	-29
21	9	77	143	29	50712	-29	-29
21	10	89	187	38	43800	-38	-38
training Epoch	Seed	WallBounces	SideBounce	Points	ServingTime	RewardA	RewardB
22	1	90	144	30	49396	-30	-30
22	2	101	135	29	50352	-29	-29
22	3	85	135	27	50924	-27	-27
22	4	75	122	28	51432	-28	-28
22	5	109	169	38	45160	-38	-38
22	6	71	131	26	51568	-26	-26
22	7	96	117	29	39740	-29	-29
22	8	104	138	30	43852	-30	-30
22	9	87	156	31	48732	-31	-31
22	10	96	170	33	43132	-33	-33
training Epoch	Seed	WallBounces	SideBounce	Points	ServingTime	RewardA	RewardB
23	1	46	124	25	52100	-25	-25
23	2	37	145	28	50512	-28	-28
23	3	26	128	29	51136	-29	-29
23	4	29	132	27	51408	-27	-27
23	5	54	185	36	44200	-36	-36
23	6	39	135	25	51512	-25	-25
23	7	38	139	29	50580	-29	-29
23	8	34	160	32	38756	-32	-32
23	9	34	117	23	52792	-23	-23
23	10	33	150	30	49240	-30	-30
training Epoch	Seed	WallBounces	SideBounce	Points	ServingTime	RewardA	RewardB
24	1	77	159	31	48208	-31	-31
24	2	75	174	32	47704	-32	-32
24	3	69	148	28	49784	-28	-28
24	4	77	128	26	51556	-26	-26
24	5	92	163	34	44388	-34	-34
24	6	58	103	20	54376	-20	-20
24	7	68	164	30	48376	-30	-30
24	8	76	161	32	47980	-32	-32
24	9	46	107	21	53864	-21	-21
24	10	84	167	34	46924	-34	-34
training Epoch	Seed	WallBounces	SideBounce	Points	ServingTime	RewardA	RewardB
25	1	54	179	31	47460	-31	-31
25	2	54	138	27	50604	-27	-27
25	3	63	159	29	49144	-29	-29
25	4	41	139	27	42876	-27	-27
25	5	56	184	35	45684	-35	-35
25	6	40	108	20	54152	-20	-20
25	7	48	157	30	48960	-30	-30
25	8	51	158	30	48504	-30	-30
25	9	43	131	25	51436	-25	-25
25	10	66	191	36	37724	-36	-36
training Epoch	Seed	WallBounces	SideBounce	Points	ServingTime	RewardA	RewardB
26	1	76	161	30	46924	-30	-30
26	2	66	141	27	50268	-27	-27
26	3	82	171	33	47448	-33	-33
26	4	69	155	28	49332	-28	-28
26	5	85	179	35	42288	-35	-35
26	6	66	74	21	56288	-21	-21
26	7	81	143	32	49252	-32	-32
26	8	80	179	35	46004	-35	-35
26	9	70	134	24	51428	-24	-24
26	10	94	176	33	46652	-33	-33
training Epoch	Seed	WallBounces	SideBounce	Points	ServingTime	RewardA	RewardB
27	1	77	136	27	51344	-27	-27
27	2	81	141	28	51148	-28	-28
27	3	84	146	27	50428	-27	-27
27	4	84	147	30	50384	-30	-30
27	5	82	157	34	48248	-34	-34
27	6	63	115	23	53524	-23	-23
27	7	89	160	31	48772	-31	-31
27	8	70	124	25	42024	-25	-25
27	9	68	122	25	51312	-25	-25
27	10	88	162	35	47620	-35	-35
training Epoch	Seed	WallBounces	SideBounce	Points	ServingTime	RewardA	RewardB
28	1	54	164	33	47704	-33	-33
28	2	49	137	28	50648	-28	-28
28	3	71	166	33	47688	-33	-33
28	4	58	128	28	51132	-28	-28
28	5	67	164	33	47604	-33	-33
28	6	44	112	23	53348	-23	-23
28	7	69	144	30	49184	-30	-30
28	8	63	144	31	49456	-31	-31
28	9	50	120	25	52608	-25	-25
28	10	57	149	31	49112	-31	-31
training Epoch	Seed	WallBounces	SideBounce	Points	ServingTime	RewardA	RewardB
29	1	85	170	31	48216	-31	-31
29	2	62	136	25	51528	-25	-25
29	3	82	171	30	48264	-30	-30
29	4	58	134	24	51648	-24	-24
29	5	89	212	35	38640	-35	-35
29	6	76	117	24	52916	-24	-24
29	7	74	170	31	48152	-31	-31
29	8	95	219	36	44468	-36	-36
29	9	76	133	24	51548	-24	-24
29	10	76	192	31	46708	-31	-31
training Epoch	Seed	WallBounces	SideBounce	Points	ServingTime	RewardA	RewardB
30	1	59	192	34	46208	-34	-34
30	2	41	163	27	49404	-27	-27
30	3	41	140	27	50808	-27	-27
30	4	41	132	27	44660	-27	-27
30	5	64	198	33	45912	-33	-33
30	6	33	101	20	54712	-20	-20
30	7	57	163	28	49344	-28	-28
30	8	40	124	26	41596	-26	-26
30	9	35	125	24	52012	-24	-24
30	10	69	192	34	46080	-34	-34
training Epoch	Seed	WallBounces	SideBounce	Points	ServingTime	RewardA	RewardB
31	1	56	157	34	48048	-34	-34
31	2	28	128	27	51452	-27	-27
31	3	42	140	32	49436	-32	-32
31	4	52	134	32	49872	-32	-32
31	5	51	147	36	43752	-36	-36
31	6	30	106	23	53760	-23	-23
31	7	48	132	35	49596	-35	-35
31	8	44	143	35	42432	-35	-35
31	9	35	131	27	50764	-27	-27
31	10	43	154	33	48224	-33	-33
training Epoch	Seed	WallBounces	SideBounce	Points	ServingTime	RewardA	RewardB
32	1	64	176	31	47724	-31	-31
32	2	53	163	28	49300	-28	-28
32	3	60	161	30	48628	-30	-30
32	4	42	147	26	50316	-26	-26
32	5	66	166	33	43916	-33	-33
32	6	34	97	19	55172	-19	-19
32	7	59	157	28	49496	-28	-28
32	8	49	165	30	48476	-30	-30
32	9	42	129	23	52480	-23	-23
32	10	57	170	31	47748	-31	-31
training Epoch	Seed	WallBounces	SideBounce	Points	ServingTime	RewardA	RewardB
33	1	46	152	30	49140	-30	-30
33	2	35	134	24	51604	-24	-24
33	3	36	164	31	45900	-31	-31
33	4	24	158	28	49552	-28	-28
33	5	49	152	30	49224	-30	-30
33	6	24	116	22	53336	-22	-22
33	7	31	163	29	48984	-29	-29
33	8	25	180	31	47480	-31	-31
33	9	36	147	27	50228	-27	-27
33	10	40	186	34	46260	-34	-34
training Epoch	Seed	WallBounces	SideBounce	Points	ServingTime	RewardA	RewardB
34	1	64	161	28	49684	-28	-28
34	2	52	155	26	50468	-26	-26
34	3	56	151	28	49928	-28	-28
34	4	45	158	27	50140	-27	-27
34	5	39	158	31	48580	-31	-31
34	6	31	102	19	54940	-19	-19
34	7	55	169	30	48640	-30	-30
34	8	49	144	25	39128	-25	-25
34	9	47	120	22	52968	-22	-22
34	10	77	206	38	41612	-38	-38
training Epoch	Seed	WallBounces	SideBounce	Points	ServingTime	RewardA	RewardB
35	1	43	157	27	49804	-27	-27
35	2	51	140	23	51452	-23	-23
35	3	50	159	31	48764	-31	-31
35	4	54	172	28	48772	-28	-28
35	5	62	185	32	36800	-32	-32
35	6	33	102	19	54804	-19	-19
35	7	45	164	27	49024	-27	-27
35	8	41	175	30	47836	-30	-30
35	9	36	126	21	52744	-21	-21
35	10	60	182	31	47292	-31	-31
training Epoch	Seed	WallBounces	SideBounce	Points	ServingTime	RewardA	RewardB
36	1	36	124	27	51636	-27	-27
36	2	29	109	23	53244	-23	-23
36	3	31	119	28	51636	-28	-28
36	4	32	119	27	52064	-27	-27
36	5	49	271	31	45472	-31	-31
36	6	20	143	26	51064	-26	-26
36	7	50	148	34	47852	-34	-34
36	8	52	157	34	48084	-34	-34
36	9	23	101	21	54112	-21	-21
36	10	36	139	29	50448	-29	-29
training Epoch	Seed	WallBounces	SideBounce	Points	ServingTime	RewardA	RewardB
37	1	30	158	28	49528	-28	-28
37	2	21	136	27	45428	-27	-27
37	3	32	177	29	48592	-29	-29
37	4	33	158	28	49584	-28	-28
37	5	31	174	30	48196	-30	-30
37	6	25	118	19	54220	-19	-19
37	7	34	183	30	47660	-30	-30
37	8	31	172	34	47052	-34	-34
37	9	33	158	27	49892	-27	-27
37	10	32	175	30	48124	-30	-30
training Epoch	Seed	WallBounces	SideBounce	Points	ServingTime	RewardA	RewardB
38	1	25	107	23	32516	-23	-23
38	2	26	141	27	40052	-27	-27
38	3	27	140	27	50372	-27	-27
38	4	36	176	29	48044	-29	-29
38	5	20	134	26	35620	-26	-26
38	6	17	95	22	54272	-22	-22
38	7	18	125	24	41600	-24	-24
38	8	16	108	23	40996	-23	-23
38	9	25	139	24	51116	-24	-24
38	10	20	125	25	33100	-25	-25
training Epoch	Seed	WallBounces	SideBounce	Points	ServingTime	RewardA	RewardB
39	1	39	159	30	48676	-30	-30
39	2	33	156	27	49584	-27	-27
39	3	46	201	33	45840	-33	-33
39	4	50	164	27	49884	-27	-27
39	5	43	192	33	46524	-33	-33
39	6	33	90	16	56524	-16	-16
39	7	32	176	32	47544	-32	-32
39	8	35	194	38	44468	-38	-38
39	9	38	145	27	50292	-27	-27
39	10	36	159	29	48788	-29	-29
training Epoch	Seed	WallBounces	SideBounce	Points	ServingTime	RewardA	RewardB
40	1	35	194	28	47764	-28	-28
40	2	23	127	19	53460	-19	-19
40	3	26	198	28	46972	-28	-28
40	4	34	185	29	47988	-29	-29
40	5	24	193	29	34108	-29	-29
40	6	21	135	20	52912	-20	-20
40	7	28	162	28	49472	-28	-28
40	8	35	207	33	45200	-33	-33
40	9	23	152	23	50644	-23	-23
40	10	31	204	30	45364	-30	-30
training Epoch	Seed	WallBounces	SideBounce	Points	ServingTime	RewardA	RewardB
41	1	45	141	29	37164	-29	-29
41	2	41	144	27	50240	-27	-27
41	3	34	198	30	45696	-30	-30
41	4	24	299	26	45976	-26	-26
41	5	12	1929	4	5264	-4	-4
41	6	23	956	14	30964	-14	-14
41	7	40	556	23	39896	-23	-23
41	8	40	142	28	38992	-28	-28
41	9	49	163	28	49144	-28	-28
41	10	37	168	31	47940	-31	-31
training Epoch	Seed	WallBounces	SideBounce	Points	ServingTime	RewardA	RewardB
42	1	72	127	31	40452	-31	-31
42	2	39	136	27	50892	-27	-27
42	3	44	117	24	43880	-24	-24
42	4	57	143	28	50896	-28	-28
42	5	45	145	27	33940	-27	-27
42	6	34	103	21	54184	-21	-21
42	7	58	144	31	49660	-31	-31
42	8	37	159	30	41812	-30	-30
42	9	45	116	24	52748	-24	-24
42	10	51	137	28	34756	-28	-28
training Epoch	Seed	WallBounces	SideBounce	Points	ServingTime	RewardA	RewardB
43	1	55	174	32	47256	-32	-32
43	2	40	130	26	51448	-26	-26
43	3	43	150	30	49588	-30	-30
43	4	45	150	31	49364	-31	-31
43	5	66	194	32	46032	-32	-32
43	6	35	107	21	54180	-21	-21
43	7	50	140	30	49716	-30	-30
43	8	50	149	29	50040	-29	-29
43	9	46	135	26	51208	-26	-26
43	10	45	369	30	41520	-30	-30
training Epoch	Seed	WallBounces	SideBounce	Points	ServingTime	RewardA	RewardB
44	1	26	989	19	27856	-19	-19
44	2	30	719	18	35992	-18	-18
44	3	29	1057	15	27032	-15	-15
44	4	36	573	20	39692	-20	-20
44	5	39	678	25	34148	-25	-25
44	6	28	359	13	49192	-13	-13
44	7	37	154	25	36820	-25	-25
44	8	17	1482	11	15968	-11	-11
44	9	18	788	11	36404	-11	-11
44	10	17	901	18	30520	-18	-18
training Epoch	Seed	WallBounces	SideBounce	Points	ServingTime	RewardA	RewardB
45	1	27	184	31	46892	-31	-31
45	2	32	158	24	50220	-24	-24
45	3	44	182	30	47636	-30	-30
45	4	27	168	26	49140	-26	-26
45	5	44	317	34	41080	-34	-34
45	6	23	89	16	56284	-16	-16
45	7	30	157	25	50216	-25	-25
45	8	35	226	36	43248	-36	-36
45	9	31	154	26	49708	-26	-26
45	10	30	199	31	46204	-31	-31
training Epoch	Seed	WallBounces	SideBounce	Points	ServingTime	RewardA	RewardB
46	1	13	132	26	51164	-26	-26
46	2	32	167	28	48776	-28	-28
46	3	31	173	32	47288	-32	-32
46	4	21	399	24	43432	-24	-24
46	5	31	129	25	33040	-25	-25
46	6	26	122	22	52936	-22	-22
46	7	18	1023	18	27404	-18	-18
46	8	30	180	30	47400	-30	-30
46	9	24	146	27	50148	-27	-27
46	10	18	1662	8	11660	-8	-8
training Epoch	Seed	WallBounces	SideBounce	Points	ServingTime	RewardA	RewardB
47	1	32	317	25	45532	-25	-25
47	2	36	543	25	38452	-25	-25
47	3	35	190	29	44888	-29	-29
47	4	35	430	23	42668	-23	-23
47	5	40	644	28	33380	-28	-28
47	6	18	327	20	47488	-20	-20
47	7	11	1378	10	19772	-10	-10
47	8	33	156	26	37548	-26	-26
47	9	24	155	24	46360	-24	-24
47	10	33	217	27	47756	-27	-27
training Epoch	Seed	WallBounces	SideBounce	Points	ServingTime	RewardA	RewardB
48	1	26	1225	17	21560	-17	-17
48	2	14	1482	10	16428	-10	-10
48	3	20	1196	11	24684	-11	-11
48	4	26	1055	13	27820	-13	-13
48	5	19	1577	14	12164	-14	-14
48	6	36	208	20	50348	-20	-20
48	7	9	1568	5	15956	-5	-5
48	8	13	1621	6	14340	-6	-6
48	9	8	1598	5	13356	-5	-5
48	10	28	771	18	34720	-18	-18
training Epoch	Seed	WallBounces	SideBounce	Points	ServingTime	RewardA	RewardB
49	1	7	2041	3	2348	-3	-3
49	2	11	1980	3	4104	-3	-3
49	3	8	2026	3	2900	-3	-3
49	4	3	2103	1	1420	-1	-1
49	5	14	1868	4	5304	-4	-4
49	6	17	1838	6	7284	-6	-6
49	7	16	1597	7	14564	-7	-7
49	8	4	1993	2	4556	-2	-2
49	9	15	1561	6	15608	-6	-6
49	10	28	1528	9	15268	-9	-9
