# Supplementary material for: Multiagent cooperation and competition with deep reinforcement learning
Source: PLoS One. 2017 Apr 5;12(4):e0172395. doi: 10.1371/journal.pone.0172395 (PMC5381785; doi:10.1371/journal.pone.0172395)
Supplement: S1 File — This archive contains data points that are visualized on Figs 1, 3, 5 and 6 and S1 and S2 Tables. Figs 2, 4 and S2 are screenshots and no data associated to them is available. (ZIP) [file pone.0172395.s010.zip › data/Figure1/Pong2PlayerVS.csv]

training Epoch	Seed	WallBounces	SideBounce	Points	ServingTime	RewardA	RewardB
1	1	1	0	21	33124	21	-21
1	2	2	0	21	28736	21	-21
1	3	3	0	21	33024	21	-21
1	4	1	0	21	40620	21	-21
1	5	1	0	21	33084	21	-21
1	6	1	0	21	43828	21	-21
1	7	3	0	21	34192	21	-21
1	8	1	0	21	29188	21	-21
1	9	2	0	21	48660	21	-21
1	10	1	0	21	26436	21	-21
training Epoch	Seed	WallBounces	SideBounce	Points	ServingTime	RewardA	RewardB
2	1	21	1	27	15996	-15	15
2	2	2	0	21	28736	21	-21
2	3	3	0	21	33024	21	-21
2	4	1	0	21	40620	21	-21
2	5	24	1	22	3832	-20	20
2	6	24	1	23	4392	-19	19
2	7	24	1	24	10428	-18	18
2	8	1	0	21	29188	21	-21
2	9	24	1	26	20716	-16	16
2	10	1	0	21	26436	21	-21
training Epoch	Seed	WallBounces	SideBounce	Points	ServingTime	RewardA	RewardB
3	1	7	2	26	34920	16	-16
3	2	12	7	24	29192	-18	18
3	3	19	7	27	30132	-15	15
3	4	15	7	36	56284	-6	6
3	5	11	6	31	42184	11	-11
3	6	23	8	37	60664	5	-5
3	7	10	4	31	42704	11	-11
3	8	4	1	28	44344	-14	14
3	9	14	5	23	31504	-19	19
3	10	1	0	21	26436	21	-21
training Epoch	Seed	WallBounces	SideBounce	Points	ServingTime	RewardA	RewardB
4	1	21	1	21	1256	-21	21
4	2	21	1	21	1256	-21	21
4	3	21	1	21	1256	-21	21
4	4	21	1	21	1256	-21	21
4	5	21	1	21	1256	-21	21
4	6	21	1	21	1256	-21	21
4	7	34	1	31	1960	-11	11
4	8	21	0	21	1296	21	-21
4	9	21	1	21	1256	-21	21
4	10	21	0	21	1296	21	-21
training Epoch	Seed	WallBounces	SideBounce	Points	ServingTime	RewardA	RewardB
5	1	23	4	32	2000	10	-10
5	2	24	4	25	1548	17	-17
5	3	24	2	25	1540	17	-17
5	4	23	2	22	1356	20	-20
5	5	23	4	32	2000	10	-10
5	6	23	2	24	1488	18	-18
5	7	23	2	22	1360	20	-20
5	8	23	4	26	1616	16	-16
5	9	23	2	30	1872	12	-12
5	10	23	4	32	2004	10	-10
training Epoch	Seed	WallBounces	SideBounce	Points	ServingTime	RewardA	RewardB
6	1	54	20	32	1948	-10	10
6	2	30	3	26	1648	-16	16
6	3	41	17	29	1804	-13	13
6	4	36	7	30	1868	-12	12
6	5	41	20	30	2432	-12	12
6	6	38	11	34	2088	-8	8
6	7	33	9	26	1628	-16	16
6	8	41	15	30	1840	-12	12
6	9	42	16	29	1816	-13	13
6	10	43	15	31	1924	-11	11
training Epoch	Seed	WallBounces	SideBounce	Points	ServingTime	RewardA	RewardB
7	1	54	28	35	2204	-7	7
7	2	63	42	37	2332	-5	5
7	3	66	47	37	2312	-5	5
7	4	47	39	32	1988	-10	10
7	5	54	39	32	1984	-10	10
7	6	62	49	38	2388	-4	4
7	7	43	25	29	1780	-13	13
7	8	68	51	36	2240	6	-6
7	9	47	30	35	2180	-7	7
7	10	52	42	35	2196	-7	7
training Epoch	Seed	WallBounces	SideBounce	Points	ServingTime	RewardA	RewardB
8	1	85	58	35	2164	-7	7
8	2	72	50	35	2172	-7	7
8	3	104	72	38	2352	-4	4
8	4	87	55	32	1976	-10	10
8	5	89	66	39	2816	-3	3
8	6	75	51	35	2380	-7	7
8	7	78	55	38	3948	4	-4
8	8	89	59	41	5492	-1	1
8	9	80	57	41	3608	1	-1
8	10	62	46	31	1908	11	-11
training Epoch	Seed	WallBounces	SideBounce	Points	ServingTime	RewardA	RewardB
9	1	85	86	41	3464	1	-1
9	2	54	44	32	1996	-10	10
9	3	76	63	41	2608	-1	1
9	4	82	76	40	2532	-2	2
9	5	78	84	37	2704	-5	5
9	6	73	75	36	4904	-6	6
9	7	57	60	29	1816	-13	13
9	8	72	74	39	2984	-3	3
9	9	64	77	35	7860	-7	7
9	10	71	82	34	2160	-8	8
training Epoch	Seed	WallBounces	SideBounce	Points	ServingTime	RewardA	RewardB
10	1	88	85	33	10668	-9	9
10	2	105	84	40	18376	-2	2
10	3	95	77	39	9336	3	-3
10	4	96	78	35	11460	-7	7
10	5	100	67	36	9828	6	-6
10	6	109	85	37	16520	-5	5
10	7	77	62	33	17424	-9	9
10	8	98	81	40	14504	-2	2
10	9	77	64	32	16908	10	-10
10	10	103	87	39	12476	-3	3
training Epoch	Seed	WallBounces	SideBounce	Points	ServingTime	RewardA	RewardB
11	1	107	93	41	27772	1	-1
11	2	91	78	30	39912	-12	12
11	3	95	74	40	33040	2	-2
11	4	84	69	32	23108	10	-10
11	5	67	57	32	14844	10	-10
11	6	77	50	35	26540	7	-7
11	7	77	56	29	19280	13	-13
11	8	101	78	39	26908	3	-3
11	9	90	85	37	32484	5	-5
11	10	81	68	38	22792	4	-4
training Epoch	Seed	WallBounces	SideBounce	Points	ServingTime	RewardA	RewardB
12	1	95	61	39	12332	-3	3
12	2	111	84	41	16024	-1	1
12	3	116	88	37	22956	-5	5
12	4	116	83	37	10596	5	-5
12	5	111	90	39	12100	3	-3
12	6	89	66	32	11412	-10	10
12	7	86	65	34	19308	8	-8
12	8	99	85	38	15208	-4	4
12	9	96	71	35	9448	-7	7
12	10	72	64	35	9160	-7	7
training Epoch	Seed	WallBounces	SideBounce	Points	ServingTime	RewardA	RewardB
13	1	87	94	38	18520	-4	4
13	2	78	86	39	33296	-3	3
13	3	94	110	33	24252	-9	9
13	4	73	81	33	30884	-9	9
13	5	63	72	27	28808	-15	15
13	6	63	82	27	53544	-15	15
13	7	92	99	39	17448	3	-3
13	8	90	100	37	24612	-5	5
13	9	94	102	40	36124	-2	2
13	10	78	79	32	30308	-10	10
training Epoch	Seed	WallBounces	SideBounce	Points	ServingTime	RewardA	RewardB
14	1	121	100	33	3820	-9	9
14	2	98	85	35	7276	-7	7
14	3	77	62	28	2388	-14	14
14	4	95	87	38	8496	-4	4
14	5	94	88	30	3592	-12	12
14	6	103	96	38	11552	-4	4
14	7	98	92	35	9604	-7	7
14	8	85	100	37	7096	-5	5
14	9	85	87	30	5360	-12	12
14	10	107	91	40	5976	2	-2
training Epoch	Seed	WallBounces	SideBounce	Points	ServingTime	RewardA	RewardB
15	1	118	142	41	9040	1	-1
15	2	126	105	34	12352	8	-8
15	3	126	108	41	7388	1	-1
15	4	111	111	32	10088	-10	10
15	5	114	100	39	7624	-3	3
15	6	128	110	38	9996	4	-4
15	7	139	133	39	12760	3	-3
15	8	108	96	28	12828	14	-14
15	9	123	111	38	8464	4	-4
15	10	124	111	41	5012	1	-1
training Epoch	Seed	WallBounces	SideBounce	Points	ServingTime	RewardA	RewardB
16	1	112	85	35	2416	-7	7
16	2	129	116	36	6840	-6	6
16	3	143	116	41	6300	1	-1
16	4	148	126	39	3440	-3	3
16	5	167	123	41	6532	1	-1
16	6	144	120	39	3776	3	-3
16	7	118	111	31	2816	-11	11
16	8	151	142	40	3064	-2	2
16	9	134	103	34	2972	-8	8
16	10	121	110	39	3552	-3	3
training Epoch	Seed	WallBounces	SideBounce	Points	ServingTime	RewardA	RewardB
17	1	121	141	37	26220	-5	5
17	2	93	108	29	40368	-13	13
17	3	101	103	31	27716	-11	11
17	4	89	118	29	33636	-13	13
17	5	123	131	36	39344	-6	6
17	6	87	97	29	31532	-13	13
17	7	98	114	27	30084	-15	15
17	8	133	154	38	25156	-4	4
17	9	146	159	41	39816	-1	1
17	10	96	109	33	28840	-9	9
training Epoch	Seed	WallBounces	SideBounce	Points	ServingTime	RewardA	RewardB
18	1	123	108	33	2760	-9	9
18	2	118	91	29	4780	-13	13
18	3	152	130	38	10744	4	-4
18	4	138	112	40	7800	-2	2
18	5	128	109	35	6540	7	-7
18	6	123	107	33	16800	-9	9
18	7	165	158	40	8168	-2	2
18	8	114	103	36	10896	-6	6
18	9	112	101	34	4592	-8	8
18	10	150	139	38	5792	-4	4
training Epoch	Seed	WallBounces	SideBounce	Points	ServingTime	RewardA	RewardB
19	1	157	145	41	14668	-1	1
19	2	129	127	30	7888	-12	12
19	3	144	134	40	23404	2	-2
19	4	125	101	32	7568	-10	10
19	5	125	104	31	8712	-11	11
19	6	161	133	36	14220	-6	6
19	7	108	80	26	8668	-16	16
19	8	88	86	28	10104	-14	14
19	9	154	128	41	23328	-1	1
19	10	119	111	33	16568	-9	9
training Epoch	Seed	WallBounces	SideBounce	Points	ServingTime	RewardA	RewardB
20	1	185	158	41	25752	-1	1
20	2	168	167	38	42548	4	-4
20	3	135	123	38	41380	-4	4
20	4	132	137	34	37744	-8	8
20	5	169	149	41	35256	-1	1
20	6	143	133	32	52520	-2	2
20	7	138	130	35	30160	-7	7
20	8	155	156	37	22160	-5	5
20	9	166	141	39	46556	3	-3
20	10	159	143	39	27476	3	-3
training Epoch	Seed	WallBounces	SideBounce	Points	ServingTime	RewardA	RewardB
21	1	136	116	32	4844	-10	10
21	2	146	157	37	4252	5	-5
21	3	157	132	39	2672	3	-3
21	4	112	122	29	5784	-13	13
21	5	127	119	32	2904	10	-10
21	6	177	159	39	7820	3	-3
21	7	150	131	40	5188	-2	2
21	8	178	161	40	3112	2	-2
21	9	144	159	40	4444	-2	2
21	10	135	132	28	1816	-14	14
training Epoch	Seed	WallBounces	SideBounce	Points	ServingTime	RewardA	RewardB
22	1	126	153	37	21776	5	-5
22	2	125	147	37	18504	5	-5
22	3	140	149	41	20096	-1	1
22	4	190	202	41	32908	-1	1
22	5	133	162	38	21136	4	-4
22	6	126	130	33	18072	9	-9
22	7	158	176	41	28368	1	-1
22	8	143	158	35	16916	7	-7
22	9	135	145	36	28548	6	-6
22	10	156	177	39	24404	-3	3
training Epoch	Seed	WallBounces	SideBounce	Points	ServingTime	RewardA	RewardB
23	1	153	138	32	10228	10	-10
23	2	193	172	41	12060	1	-1
23	3	161	160	38	12820	-4	4
23	4	160	135	38	5412	4	-4
23	5	113	109	31	8452	11	-11
23	6	153	151	38	8292	-4	4
23	7	127	135	35	7736	-7	7
23	8	165	149	41	12632	1	-1
23	9	157	144	38	18116	4	-4
23	10	100	88	26	4816	16	-16
training Epoch	Seed	WallBounces	SideBounce	Points	ServingTime	RewardA	RewardB
24	1	183	179	41	8084	1	-1
24	2	154	126	37	3624	-5	5
24	3	158	149	37	5516	5	-5
24	4	142	137	34	8480	-8	8
24	5	146	126	31	6500	-11	11
24	6	123	101	29	3164	-13	13
24	7	159	166	39	7900	-3	3
24	8	129	102	31	6528	-11	11
24	9	127	125	31	7876	-11	11
24	10	143	148	39	7752	-3	3
training Epoch	Seed	WallBounces	SideBounce	Points	ServingTime	RewardA	RewardB
25	1	152	161	30	3264	12	-12
25	2	143	129	38	2620	-4	4
25	3	167	154	37	2752	-5	5
25	4	184	153	36	2448	-6	6
25	5	190	187	41	4172	-1	1
25	6	120	128	28	2000	14	-14
25	7	186	188	39	5484	-3	3
25	8	178	154	39	3432	-3	3
25	9	190	183	40	5856	-2	2
25	10	170	171	37	4164	-5	5
training Epoch	Seed	WallBounces	SideBounce	Points	ServingTime	RewardA	RewardB
26	1	151	163	38	15948	4	-4
26	2	219	161	37	12092	-5	5
26	3	161	176	34	20360	8	-8
26	4	169	164	36	6624	-6	6
26	5	162	155	33	8044	-9	9
26	6	152	167	34	14304	-8	8
26	7	133	121	29	8340	-13	13
26	8	153	125	35	10776	-7	7
26	9	126	127	28	7408	-14	14
26	10	176	147	34	10392	-8	8
training Epoch	Seed	WallBounces	SideBounce	Points	ServingTime	RewardA	RewardB
27	1	193	203	37	15328	-5	5
27	2	162	159	34	7996	-8	8
27	3	197	182	38	16452	-4	4
27	4	193	173	40	20716	2	-2
27	5	180	183	39	11240	-3	3
27	6	180	174	33	14456	-9	9
27	7	198	204	37	12072	5	-5
27	8	208	201	37	11324	5	-5
27	9	166	171	38	18112	4	-4
27	10	178	186	36	5264	6	-6
training Epoch	Seed	WallBounces	SideBounce	Points	ServingTime	RewardA	RewardB
28	1	153	186	35	23348	-7	7
28	2	152	162	29	21724	13	-13
28	3	222	205	39	42292	-3	3
28	4	150	169	33	26236	9	-9
28	5	201	188	40	37500	-2	2
28	6	178	175	39	39764	3	-3
28	7	171	185	38	37116	-4	4
28	8	189	208	37	31744	-5	5
28	9	169	186	36	39060	6	-6
28	10	198	233	40	42896	2	-2
training Epoch	Seed	WallBounces	SideBounce	Points	ServingTime	RewardA	RewardB
29	1	174	178	36	25284	6	-6
29	2	167	158	38	44588	-4	4
29	3	214	183	41	25404	1	-1
29	4	209	182	40	39084	2	-2
29	5	207	198	39	37372	-3	3
29	6	196	161	38	46860	4	-4
29	7	167	172	32	30860	-10	10
29	8	148	128	31	31592	-11	11
29	9	153	143	36	40444	6	-6
29	10	158	161	35	21356	7	-7
training Epoch	Seed	WallBounces	SideBounce	Points	ServingTime	RewardA	RewardB
30	1	144	173	31	3488	-11	11
30	2	171	170	37	7020	-5	5
30	3	195	202	37	6388	-5	5
30	4	183	194	34	4640	-8	8
30	5	178	212	37	6592	5	-5
30	6	163	188	32	8748	-10	10
30	7	184	193	35	5480	-7	7
30	8	180	190	34	4104	-8	8
30	9	178	189	34	14116	-8	8
30	10	182	208	38	5448	-4	4
training Epoch	Seed	WallBounces	SideBounce	Points	ServingTime	RewardA	RewardB
31	1	158	166	29	22888	-13	13
31	2	200	217	37	45788	-5	5
31	3	219	242	39	33996	-3	3
31	4	221	185	36	30288	-6	6
31	5	175	169	31	31440	-11	11
31	6	199	209	35	47292	-3	3
31	7	206	206	38	34580	4	-4
31	8	215	250	40	31168	-2	2
31	9	194	199	35	32544	-7	7
31	10	244	236	41	29468	1	-1
training Epoch	Seed	WallBounces	SideBounce	Points	ServingTime	RewardA	RewardB
32	1	207	218	40	8448	-2	2
32	2	158	175	35	13188	-7	7
32	3	145	155	32	11736	-10	10
32	4	171	181	38	13876	-4	4
32	5	174	221	37	13048	5	-5
32	6	176	191	34	13792	-8	8
32	7	185	214	37	17920	5	-5
32	8	206	209	38	13252	-4	4
32	9	167	174	37	9048	-5	5
32	10	208	245	41	12604	1	-1
training Epoch	Seed	WallBounces	SideBounce	Points	ServingTime	RewardA	RewardB
33	1	196	206	37	13764	-5	5
33	2	134	140	27	11224	-15	15
33	3	149	176	29	11100	-13	13
33	4	220	234	39	13544	-3	3
33	5	217	223	38	10380	-4	4
33	6	158	195	29	7332	-13	13
33	7	184	199	37	8640	-5	5
33	8	177	162	32	13064	-10	10
33	9	197	229	37	10468	5	-5
33	10	205	202	41	13632	-1	1
training Epoch	Seed	WallBounces	SideBounce	Points	ServingTime	RewardA	RewardB
34	1	206	208	39	3344	3	-3
34	2	168	167	32	2708	10	-10
34	3	190	196	35	2404	-7	7
34	4	245	217	41	8756	1	-1
34	5	196	175	34	2832	8	-8
34	6	188	181	35	3188	-7	7
34	7	221	202	41	5768	1	-1
34	8	192	169	39	4028	3	-3
34	9	181	171	36	2528	6	-6
34	10	213	205	39	6812	3	-3
training Epoch	Seed	WallBounces	SideBounce	Points	ServingTime	RewardA	RewardB
35	1	214	208	38	4844	4	-4
35	2	223	265	38	4928	-4	4
35	3	212	226	36	3232	-6	6
35	4	204	213	33	5248	-9	9
35	5	240	256	40	4756	-2	2
35	6	204	213	36	3656	-6	6
35	7	283	245	39	6412	-3	3
35	8	221	189	35	6072	-7	7
35	9	252	288	39	4988	-3	3
35	10	239	258	39	8044	-3	3
training Epoch	Seed	WallBounces	SideBounce	Points	ServingTime	RewardA	RewardB
36	1	201	204	37	9852	5	-5
36	2	196	220	37	14688	5	-5
36	3	223	240	36	19300	-6	6
36	4	219	243	40	29048	2	-2
36	5	191	164	37	13188	-5	5
36	6	184	197	33	17248	-9	9
36	7	227	230	39	18324	-3	3
36	8	208	218	38	17872	-4	4
36	9	194	210	37	40000	5	-5
36	10	235	221	38	29888	-4	4
training Epoch	Seed	WallBounces	SideBounce	Points	ServingTime	RewardA	RewardB
37	1	179	203	34	3276	-8	8
37	2	211	237	34	5548	-8	8
37	3	223	267	38	4136	-4	4
37	4	200	217	36	4040	-6	6
37	5	250	247	37	3828	5	-5
37	6	182	173	35	2316	-7	7
37	7	204	227	38	4684	-4	4
37	8	248	264	40	3456	2	-2
37	9	225	249	37	5560	-5	5
37	10	212	209	39	4036	-3	3
training Epoch	Seed	WallBounces	SideBounce	Points	ServingTime	RewardA	RewardB
38	1	234	218	40	4064	-2	2
38	2	202	182	34	7016	-8	8
38	3	234	249	37	2444	5	-5
38	4	188	227	35	4100	7	-7
38	5	211	214	41	4956	-1	1
38	6	195	206	38	3796	4	-4
38	7	213	236	35	4432	-7	7
38	8	228	252	40	5336	-2	2
38	9	183	191	32	2464	10	-10
38	10	220	241	39	3672	-3	3
training Epoch	Seed	WallBounces	SideBounce	Points	ServingTime	RewardA	RewardB
39	1	206	209	35	7920	7	-7
39	2	277	269	41	7532	-1	1
39	3	231	253	38	7632	-4	4
39	4	212	222	37	7312	-5	5
39	5	247	274	40	15492	2	-2
39	6	231	230	34	9332	-8	8
39	7	234	234	37	12704	-5	5
39	8	245	230	37	15824	-5	5
39	9	243	238	41	5128	-1	1
39	10	198	218	34	12412	-8	8
training Epoch	Seed	WallBounces	SideBounce	Points	ServingTime	RewardA	RewardB
40	1	198	256	37	9944	5	-5
40	2	197	260	36	32048	-6	6
40	3	237	251	41	18488	-1	1
40	4	239	269	40	26180	-2	2
40	5	206	240	37	21028	5	-5
40	6	201	204	35	27148	-7	7
40	7	197	234	35	25044	7	-7
40	8	214	247	38	19784	-4	4
40	9	198	256	36	30104	-6	6
40	10	227	215	34	11428	8	-8
training Epoch	Seed	WallBounces	SideBounce	Points	ServingTime	RewardA	RewardB
41	1	220	274	35	3384	-7	7
41	2	261	266	41	2836	1	-1
41	3	172	200	32	2632	10	-10
41	4	194	237	35	2500	7	-7
41	5	225	222	36	2760	6	-6
41	6	253	306	40	3404	2	-2
41	7	192	231	30	2056	-12	12
41	8	186	198	33	5416	9	-9
41	9	191	223	36	3612	-6	6
41	10	167	198	33	2768	-9	9
training Epoch	Seed	WallBounces	SideBounce	Points	ServingTime	RewardA	RewardB
42	1	228	274	36	15184	-6	6
42	2	257	304	39	30696	3	-3
42	3	214	243	40	43880	0	0
42	4	198	218	33	20232	-9	9
42	5	210	276	40	25816	2	-2
42	6	166	216	33	24044	9	-9
42	7	217	247	40	32420	2	-2
42	8	220	274	41	23912	-1	1
42	9	198	210	36	42420	-6	6
42	10	240	271	41	32252	-1	1
training Epoch	Seed	WallBounces	SideBounce	Points	ServingTime	RewardA	RewardB
43	1	227	246	39	2604	-3	3
43	2	196	227	32	2076	10	-10
43	3	257	258	38	2412	4	-4
43	4	236	218	38	2496	4	-4
43	5	240	225	36	2312	6	-6
43	6	238	252	40	2764	2	-2
43	7	250	253	38	2972	-4	4
43	8	271	254	39	3260	3	-3
43	9	226	227	33	2220	-9	9
43	10	204	254	36	2364	-6	6
training Epoch	Seed	WallBounces	SideBounce	Points	ServingTime	RewardA	RewardB
44	1	192	214	34	9328	8	-8
44	2	172	175	30	3840	12	-12
44	3	239	236	40	7628	2	-2
44	4	195	195	34	6480	-8	8
44	5	228	245	38	5432	4	-4
44	6	259	253	39	5304	3	-3
44	7	200	225	34	13556	8	-8
44	8	214	197	32	5008	10	-10
44	9	204	208	36	4044	6	-6
44	10	188	205	34	4636	8	-8
training Epoch	Seed	WallBounces	SideBounce	Points	ServingTime	RewardA	RewardB
45	1	267	268	40	10828	2	-2
45	2	222	231	33	2264	9	-9
45	3	211	238	34	3016	-8	8
45	4	265	295	37	5804	5	-5
45	5	224	257	39	8836	3	-3
45	6	263	274	40	7812	2	-2
45	7	240	255	37	6120	-5	5
45	8	238	256	38	6256	4	-4
45	9	273	279	41	8932	-1	1
45	10	232	245	40	5976	2	-2
training Epoch	Seed	WallBounces	SideBounce	Points	ServingTime	RewardA	RewardB
46	1	154	162	30	26528	12	-12
46	2	236	271	41	27868	-1	1
46	3	160	174	35	28384	7	-7
46	4	225	220	41	21376	1	-1
46	5	217	221	38	19492	-4	4
46	6	218	221	39	23428	-3	3
46	7	190	229	38	42348	4	-4
46	8	205	227	35	16952	7	-7
46	9	204	240	37	27968	-5	5
46	10	158	175	30	11044	-12	12
training Epoch	Seed	WallBounces	SideBounce	Points	ServingTime	RewardA	RewardB
47	1	227	259	37	2380	5	-5
47	2	230	297	37	2364	-5	5
47	3	219	264	36	2756	6	-6
47	4	253	317	37	2808	-5	5
47	5	212	259	33	2444	9	-9
47	6	193	208	32	2304	10	-10
47	7	262	296	37	2620	-5	5
47	8	169	202	32	2036	10	-10
47	9	204	258	35	2252	7	-7
47	10	238	241	33	2772	9	-9
training Epoch	Seed	WallBounces	SideBounce	Points	ServingTime	RewardA	RewardB
48	1	263	283	40	5112	2	-2
48	2	265	259	41	6408	-1	1
48	3	204	222	34	6936	8	-8
48	4	195	217	32	5304	10	-10
48	5	206	220	37	3060	-5	5
48	6	249	278	35	3920	7	-7
48	7	244	247	36	3852	-6	6
48	8	206	217	33	2180	-9	9
48	9	231	237	32	2624	10	-10
48	10	250	295	41	4124	1	-1
training Epoch	Seed	WallBounces	SideBounce	Points	ServingTime	RewardA	RewardB
49	1	235	286	37	12124	-5	5
49	2	270	376	41	24172	1	-1
49	3	213	220	38	11260	-4	4
49	4	253	285	37	17916	5	-5
49	5	187	222	36	11536	6	-6
49	6	186	215	32	21112	10	-10
49	7	252	327	40	18844	-2	2
49	8	178	188	31	9744	11	-11
49	9	225	230	34	26268	8	-8
49	10	240	281	39	12432	3	-3
