# Supplementary material for: Multiagent cooperation and competition with deep reinforcement learning
Source: PLoS One. 2017 Apr 5;12(4):e0172395. doi: 10.1371/journal.pone.0172395 (PMC5381785; doi:10.1371/journal.pone.0172395)
Supplement: S1 File — This archive contains data points that are visualized on Figs 1, 3, 5 and 6 and S1 and S2 Tables. Figs 2, 4 and S2 are screenshots and no data associated to them is available. (ZIP) [file pone.0172395.s010.zip › data/Figure5&S2_Table/Pong2Player05p.csv]

training Epoch	Seed	WallBounces	SideBounce	Points	ServingTime	RewardA	RewardB
1	1	18	6	31	36812	0.5	-16
1	2	2	0	21	28736	10.5	-21
1	3	3	0	21	33024	10.5	-21
1	4	1	0	21	40620	10.5	-21
1	5	38	7	26	6920	-18.5	5.5
1	6	24	1	23	4392	-20	8.5
1	7	8	2	22	33872	9.5	-20.5
1	8	1	0	21	29188	10.5	-21
1	9	28	5	34	40324	-14.5	-2.5
1	10	1	0	21	26436	10.5	-21
training Epoch	Seed	WallBounces	SideBounce	Points	ServingTime	RewardA	RewardB
2	1	1	0	21	33124	10.5	-21
2	2	2	0	21	28736	10.5	-21
2	3	6	2	23	35220	8.5	-20
2	4	1	0	21	40620	10.5	-21
2	5	1	0	21	33084	10.5	-21
2	6	1	0	21	43828	10.5	-21
2	7	3	0	21	34192	10.5	-21
2	8	1	0	21	29188	10.5	-21
2	9	2	0	21	48660	10.5	-21
2	10	1	0	21	26436	10.5	-21
training Epoch	Seed	WallBounces	SideBounce	Points	ServingTime	RewardA	RewardB
3	1	1	0	21	33124	10.5	-21
3	2	2	0	21	28736	10.5	-21
3	3	3	0	21	33024	10.5	-21
3	4	1	0	21	40620	10.5	-21
3	5	1	0	21	33084	10.5	-21
3	6	1	0	21	43828	10.5	-21
3	7	3	0	21	34192	10.5	-21
3	8	1	0	21	29188	10.5	-21
3	9	2	0	21	48660	10.5	-21
3	10	1	0	21	26436	10.5	-21
training Epoch	Seed	WallBounces	SideBounce	Points	ServingTime	RewardA	RewardB
4	1	2	3	21	27664	-21	10.5
4	2	2	3	21	30056	-21	10.5
4	3	2	3	21	31084	-21	10.5
4	4	3	6	22	44576	-20.5	9.5
4	5	3	6	21	30036	-21	10.5
4	6	2	1	21	39960	-21	10.5
4	7	2	1	21	33880	-21	10.5
4	8	2	8	21	26104	-21	10.5
4	9	2	3	21	44628	-21	10.5
4	10	2	3	21	35684	-21	10.5
training Epoch	Seed	WallBounces	SideBounce	Points	ServingTime	RewardA	RewardB
5	1	1	0	21	33124	10.5	-21
5	2	2	0	21	28736	10.5	-21
5	3	3	0	21	33024	10.5	-21
5	4	1	0	21	40620	10.5	-21
5	5	4	3	22	33928	9.5	-20.5
5	6	1	0	21	43828	10.5	-21
5	7	3	0	21	34192	10.5	-21
5	8	5	2	24	28720	7.5	-19.5
5	9	2	0	21	48660	10.5	-21
5	10	1	3	21	26260	10.5	-21
training Epoch	Seed	WallBounces	SideBounce	Points	ServingTime	RewardA	RewardB
6	1	25	2	21	1300	10.5	-21
6	2	49	4	41	2496	-9.5	-11
6	3	40	4	33	2068	-1.5	-15
6	4	21	0	21	1296	10.5	-21
6	5	24	2	21	1296	10.5	-21
6	6	32	5	25	1544	6.5	-19
6	7	26	2	23	1416	8.5	-20
6	8	42	7	39	2396	-12	-7.5
6	9	42	8	37	2324	-5.5	-13
6	10	26	2	23	1416	8.5	-20
training Epoch	Seed	WallBounces	SideBounce	Points	ServingTime	RewardA	RewardB
7	1	12	7	22	1616	-20.5	9.5
7	2	18	24	39	2424	-12	-7.5
7	3	11	7	27	1664	-18	4.5
7	4	22	19	31	4024	-16	0.5
7	5	23	15	31	2860	-16	0.5
7	6	17	20	28	4664	-17.5	3.5
7	7	11	7	31	3044	-16	0.5
7	8	8	8	31	1944	-16	0.5
7	9	24	16	38	2796	-12.5	-6.5
7	10	9	10	31	1944	-16	0.5
training Epoch	Seed	WallBounces	SideBounce	Points	ServingTime	RewardA	RewardB
8	1	9	4	24	27700	-19.5	7.5
8	2	8	3	24	32788	-19.5	7.5
8	3	6	5	24	30764	-19.5	7.5
8	4	7	3	24	38248	-19.5	7.5
8	5	5	5	24	34472	-19.5	7.5
8	6	14	3	23	14720	-20	8.5
8	7	23	20	29	33316	-17	2.5
8	8	19	19	34	32148	-14.5	-2.5
8	9	8	5	24	45492	-19.5	7.5
8	10	13	13	25	31140	-19	6.5
training Epoch	Seed	WallBounces	SideBounce	Points	ServingTime	RewardA	RewardB
9	1	37	29	40	25784	-11.5	-8.5
9	2	23	36	35	25836	-14	-3.5
9	3	22	25	30	32396	1.5	-16.5
9	4	12	14	29	41800	2.5	-17
9	5	31	40	35	29448	-3.5	-14
9	6	25	32	34	49764	-2.5	-14.5
9	7	24	35	35	32208	-3.5	-14
9	8	10	7	25	28528	6.5	-19
9	9	31	44	35	39808	-3.5	-14
9	10	21	33	31	22588	0.5	-16
training Epoch	Seed	WallBounces	SideBounce	Points	ServingTime	RewardA	RewardB
10	1	59	57	39	4716	-7.5	-12
10	2	56	43	34	3120	-2.5	-14.5
10	3	52	48	33	3652	-1.5	-15
10	4	66	56	34	2108	-2.5	-14.5
10	5	49	43	30	3372	1.5	-16.5
10	6	50	40	33	2636	-1.5	-15
10	7	39	38	32	1972	-0.5	-15.5
10	8	60	66	40	3996	-11.5	-8.5
10	9	70	56	41	3888	-11	-9.5
10	10	35	24	26	1664	5.5	-18.5
training Epoch	Seed	WallBounces	SideBounce	Points	ServingTime	RewardA	RewardB
11	1	49	41	34	8684	-2.5	-14.5
11	2	55	85	41	5316	-11	-9.5
11	3	43	42	31	2984	0.5	-16
11	4	47	47	39	4132	-12	-7.5
11	5	49	59	41	7284	-9.5	-11
11	6	53	61	36	3624	-4.5	-13.5
11	7	48	41	31	7520	0.5	-16
11	8	57	61	39	4824	-12	-7.5
11	9	45	59	34	9904	-2.5	-14.5
11	10	49	46	34	3260	-2.5	-14.5
training Epoch	Seed	WallBounces	SideBounce	Points	ServingTime	RewardA	RewardB
12	1	31	46	25	11704	6.5	-19
12	2	35	62	31	9916	0.5	-16
12	3	32	62	29	28072	2.5	-17
12	4	26	71	26	16892	5.5	-18.5
12	5	47	92	37	6676	-5.5	-13
12	6	31	65	28	12708	3.5	-17.5
12	7	36	82	34	19280	-2.5	-14.5
12	8	23	67	28	12688	3.5	-17.5
12	9	33	75	34	20724	-2.5	-14.5
12	10	38	86	33	15684	-1.5	-15
training Epoch	Seed	WallBounces	SideBounce	Points	ServingTime	RewardA	RewardB
13	1	62	54	35	23596	-14	-3.5
13	2	94	62	39	35276	-7.5	-12
13	3	81	66	36	21720	-13.5	-4.5
13	4	67	46	35	24368	-3.5	-14
13	5	52	33	30	17280	1.5	-16.5
13	6	70	43	32	22992	-15.5	-0.5
13	7	69	46	36	22120	-13.5	-4.5
13	8	85	52	34	16476	-14.5	-2.5
13	9	81	66	39	29244	-12	-7.5
13	10	83	73	41	22284	-9.5	-11
training Epoch	Seed	WallBounces	SideBounce	Points	ServingTime	RewardA	RewardB
14	1	72	55	37	2388	-13	-5.5
14	2	87	69	37	2680	-13	-5.5
14	3	70	61	35	6708	-14	-3.5
14	4	73	61	32	2900	-15.5	-0.5
14	5	67	48	33	2400	-15	-1.5
14	6	81	65	38	4540	-12.5	-6.5
14	7	69	46	32	2072	-15.5	-0.5
14	8	64	54	33	2508	-15	-1.5
14	9	68	68	33	2208	-15	-1.5
14	10	64	46	31	2244	0.5	-16
training Epoch	Seed	WallBounces	SideBounce	Points	ServingTime	RewardA	RewardB
15	1	92	93	37	31952	-13	-5.5
15	2	84	83	34	45260	-14.5	-2.5
15	3	78	73	34	32424	-14.5	-2.5
15	4	72	76	32	21728	-0.5	-15.5
15	5	86	73	40	30524	-8.5	-11.5
15	6	97	96	23	53932	5.5	-25
15	7	102	101	40	31488	-8.5	-11.5
15	8	63	54	31	12940	0.5	-16
15	9	83	89	34	41284	-14.5	-2.5
15	10	81	81	32	23616	-15.5	-0.5
training Epoch	Seed	WallBounces	SideBounce	Points	ServingTime	RewardA	RewardB
16	1	125	99	40	2480	-11.5	-8.5
16	2	117	86	34	2204	-2.5	-14.5
16	3	122	87	39	4704	-7.5	-12
16	4	118	84	40	2528	-8.5	-11.5
16	5	112	77	31	2120	0.5	-16
16	6	123	79	40	2472	-8.5	-11.5
16	7	105	84	36	2680	-4.5	-13.5
16	8	97	69	34	3032	-14.5	-2.5
16	9	111	85	41	3160	-9.5	-11
16	10	110	82	38	2364	-12.5	-6.5
training Epoch	Seed	WallBounces	SideBounce	Points	ServingTime	RewardA	RewardB
17	1	103	75	30	14376	-16.5	1.5
17	2	122	88	35	18564	-14	-3.5
17	3	134	126	38	22136	-6.5	-12.5
17	4	117	100	32	26176	-0.5	-15.5
17	5	116	92	32	8852	-0.5	-15.5
17	6	119	116	41	28624	-9.5	-11
17	7	130	113	41	23780	-9.5	-11
17	8	123	104	40	15004	-8.5	-11.5
17	9	145	102	40	42432	-8.5	-11.5
17	10	101	81	34	11060	-14.5	-2.5
training Epoch	Seed	WallBounces	SideBounce	Points	ServingTime	RewardA	RewardB
18	1	136	130	41	39712	-11	-9.5
18	2	128	118	39	43996	-12	-7.5
18	3	117	104	36	29672	-13.5	-4.5
18	4	121	107	35	32712	-3.5	-14
18	5	122	127	40	34324	-8.5	-11.5
18	6	100	77	18	55620	3	-17.5
18	7	119	107	36	30824	-4.5	-13.5
18	8	110	121	40	35060	-8.5	-11.5
18	9	102	93	31	38720	0.5	-16
18	10	116	127	38	28624	-12.5	-6.5
training Epoch	Seed	WallBounces	SideBounce	Points	ServingTime	RewardA	RewardB
19	1	131	109	35	14804	-3.5	-14
19	2	143	121	41	18300	-9.5	-11
19	3	85	79	27	10296	4.5	-18
19	4	128	119	38	16936	-12.5	-6.5
19	5	105	101	35	17228	-14	-3.5
19	6	116	97	31	10176	0.5	-16
19	7	102	89	31	17764	-16	0.5
19	8	111	99	36	15764	-4.5	-13.5
19	9	99	91	34	16436	-2.5	-14.5
19	10	144	128	39	19712	-12	-7.5
training Epoch	Seed	WallBounces	SideBounce	Points	ServingTime	RewardA	RewardB
20	1	99	117	34	39184	-2.5	-14.5
20	2	119	134	41	48160	-9.5	-11
20	3	131	137	39	30824	-7.5	-12
20	4	120	129	33	33080	-15	-1.5
20	5	121	134	39	35236	-12	-7.5
20	6	103	108	30	30264	-16.5	1.5
20	7	116	127	40	41476	-11.5	-8.5
20	8	128	137	39	38072	-7.5	-12
20	9	156	144	39	48852	-12	-7.5
20	10	110	113	30	26980	-16.5	1.5
training Epoch	Seed	WallBounces	SideBounce	Points	ServingTime	RewardA	RewardB
21	1	105	88	35	41812	-3.5	-14
21	2	151	125	41	43668	-11	-9.5
21	3	103	90	31	27384	0.5	-16
21	4	96	96	34	37644	-14.5	-2.5
21	5	90	82	34	40740	-2.5	-14.5
21	6	111	115	33	35828	-1.5	-15
21	7	143	132	41	38700	-9.5	-11
21	8	131	124	38	34368	-6.5	-12.5
21	9	104	97	31	40064	0.5	-16
21	10	117	118	38	37908	-6.5	-12.5
training Epoch	Seed	WallBounces	SideBounce	Points	ServingTime	RewardA	RewardB
22	1	123	161	39	7488	-7.5	-12
22	2	126	118	37	10080	-5.5	-13
22	3	145	155	37	6872	-5.5	-13
22	4	142	165	40	8172	-8.5	-11.5
22	5	138	148	41	7192	-9.5	-11
22	6	139	147	40	10852	-11.5	-8.5
22	7	121	123	33	5880	-1.5	-15
22	8	108	119	38	11420	-12.5	-6.5
22	9	96	117	31	11464	0.5	-16
22	10	102	108	28	3676	3.5	-17.5
training Epoch	Seed	WallBounces	SideBounce	Points	ServingTime	RewardA	RewardB
23	1	101	116	36	22972	-4.5	-13.5
23	2	120	145	35	37296	-3.5	-14
23	3	114	144	38	41164	-12.5	-6.5
23	4	99	149	31	26424	0.5	-16
23	5	79	101	28	19112	3.5	-17.5
23	6	116	146	37	41600	-13	-5.5
23	7	132	161	40	24196	-8.5	-11.5
23	8	100	146	35	27080	-3.5	-14
23	9	111	155	38	36792	-6.5	-12.5
23	10	101	145	38	23448	-6.5	-12.5
training Epoch	Seed	WallBounces	SideBounce	Points	ServingTime	RewardA	RewardB
24	1	178	135	40	3816	-8.5	-11.5
24	2	192	149	41	7848	-9.5	-11
24	3	135	112	35	2960	-3.5	-14
24	4	130	103	36	4044	-4.5	-13.5
24	5	170	144	36	2380	-13.5	-4.5
24	6	144	129	33	3184	-15	-1.5
24	7	173	159	39	5024	-7.5	-12
24	8	132	117	29	8680	2.5	-17
24	9	174	141	41	6408	-9.5	-11
24	10	177	141	41	6704	-9.5	-11
training Epoch	Seed	WallBounces	SideBounce	Points	ServingTime	RewardA	RewardB
25	1	142	174	41	34428	-11	-9.5
25	2	96	120	30	23132	-16.5	1.5
25	3	111	143	32	25908	-0.5	-15.5
25	4	140	173	41	20876	-11	-9.5
25	5	127	141	36	21588	-13.5	-4.5
25	6	140	152	39	49128	-12	-7.5
25	7	144	162	37	27020	-5.5	-13
25	8	151	156	40	25908	-11.5	-8.5
25	9	136	157	36	44212	-13.5	-4.5
25	10	124	139	34	27796	-14.5	-2.5
training Epoch	Seed	WallBounces	SideBounce	Points	ServingTime	RewardA	RewardB
26	1	106	122	22	52040	5	-22.5
26	2	107	126	19	52472	3.5	-18.5
26	3	110	124	17	52028	2.5	-18.5
26	4	141	148	23	49384	5.5	-24
26	5	129	162	39	44328	-7.5	-12
26	6	110	119	21	53300	4.5	-18.5
26	7	110	135	33	39984	-1.5	-15
26	8	132	138	24	50956	6	-24.5
26	9	127	122	20	51668	4	-19.5
26	10	118	124	30	37500	1.5	-16.5
training Epoch	Seed	WallBounces	SideBounce	Points	ServingTime	RewardA	RewardB
27	1	129	193	39	39040	-7.5	-12
27	2	134	164	17	48952	2.5	-19
27	3	124	163	35	41484	-14	-3.5
27	4	124	179	35	47392	-3.5	-14
27	5	107	145	31	35088	0.5	-16
27	6	105	129	20	51500	4	-19
27	7	134	173	23	47320	5.5	-24.5
27	8	116	165	22	48720	5	-22
27	9	106	133	20	51320	4	-20
27	10	115	149	34	41152	-2.5	-14.5
training Epoch	Seed	WallBounces	SideBounce	Points	ServingTime	RewardA	RewardB
28	1	125	141	38	26000	-6.5	-12.5
28	2	116	148	35	30332	-14	-3.5
28	3	114	150	35	17608	-3.5	-14
28	4	113	115	32	23808	-15.5	-0.5
28	5	101	133	28	16668	3.5	-17.5
28	6	92	132	30	24780	1.5	-16.5
28	7	125	160	32	27756	-15.5	-0.5
28	8	123	183	39	25568	-7.5	-12
28	9	135	160	35	18640	-3.5	-14
28	10	137	173	38	21960	-6.5	-12.5
training Epoch	Seed	WallBounces	SideBounce	Points	ServingTime	RewardA	RewardB
29	1	159	182	24	47028	6	-25.5
29	2	112	145	33	47352	-15	-1.5
29	3	149	167	38	45492	-12.5	-6.5
29	4	125	131	17	52284	2.5	-17.5
29	5	150	168	38	47148	-12.5	-6.5
29	6	112	121	17	52964	2.5	-15
29	7	133	146	35	41192	-14	-3.5
29	8	165	175	39	40396	-7.5	-12
29	9	114	139	16	51644	2	-17.5
29	10	100	151	23	50840	5.5	-23
training Epoch	Seed	WallBounces	SideBounce	Points	ServingTime	RewardA	RewardB
30	1	184	141	40	3032	-8.5	-11.5
30	2	156	137	37	3708	-5.5	-13
30	3	182	160	38	3752	-12.5	-6.5
30	4	182	177	39	2516	-7.5	-12
30	5	197	157	41	3236	-11	-9.5
30	6	157	156	35	2628	-3.5	-14
30	7	184	167	36	3632	-4.5	-13.5
30	8	163	141	34	2280	-2.5	-14.5
30	9	172	138	36	3432	-4.5	-13.5
30	10	170	156	41	3308	-9.5	-11
training Epoch	Seed	WallBounces	SideBounce	Points	ServingTime	RewardA	RewardB
31	1	211	192	40	8800	-8.5	-11.5
31	2	168	168	34	7132	-2.5	-14.5
31	3	218	198	41	7580	-9.5	-11
31	4	179	179	41	12100	-11	-9.5
31	5	185	168	39	7628	-7.5	-12
31	6	164	151	34	9836	-2.5	-14.5
31	7	149	153	31	4692	0.5	-16
31	8	206	181	37	7492	-5.5	-13
31	9	216	215	41	6600	-11	-9.5
31	10	180	173	36	6968	-4.5	-13.5
training Epoch	Seed	WallBounces	SideBounce	Points	ServingTime	RewardA	RewardB
32	1	214	167	38	21664	-12.5	-6.5
32	2	178	135	34	13248	-14.5	-2.5
32	3	181	159	37	22680	-5.5	-13
32	4	177	157	36	16732	-13.5	-4.5
32	5	204	166	39	20468	-12	-7.5
32	6	210	156	40	23716	-8.5	-11.5
32	7	196	159	36	16636	-13.5	-4.5
32	8	186	175	38	15540	-12.5	-6.5
32	9	168	152	32	14384	-15.5	-0.5
32	10	216	169	36	16128	-13.5	-4.5
training Epoch	Seed	WallBounces	SideBounce	Points	ServingTime	RewardA	RewardB
33	1	153	151	32	2968	-15.5	-0.5
33	2	186	195	40	9120	-11.5	-8.5
33	3	183	189	40	7160	-11.5	-8.5
33	4	166	160	32	2196	-15.5	-0.5
33	5	167	184	36	5120	-13.5	-4.5
33	6	173	166	37	14088	-13	-5.5
33	7	142	162	32	6324	-15.5	-0.5
33	8	158	167	35	10076	-3.5	-14
33	9	180	189	37	21400	-13	-5.5
33	10	142	149	33	2248	-15	-1.5
training Epoch	Seed	WallBounces	SideBounce	Points	ServingTime	RewardA	RewardB
34	1	158	170	37	7572	-5.5	-13
34	2	153	175	38	5904	-6.5	-12.5
34	3	151	196	35	6888	-3.5	-14
34	4	134	154	34	10496	-2.5	-14.5
34	5	164	177	37	7060	-5.5	-13
34	6	148	174	35	11340	-3.5	-14
34	7	131	147	33	7720	-1.5	-15
34	8	164	194	40	6804	-11.5	-8.5
34	9	171	194	38	13328	-6.5	-12.5
34	10	161	179	40	7004	-8.5	-11.5
training Epoch	Seed	WallBounces	SideBounce	Points	ServingTime	RewardA	RewardB
35	1	166	225	40	26028	-8.5	-11.5
35	2	158	197	37	44736	-13	-5.5
35	3	170	190	39	37372	-12	-7.5
35	4	141	181	34	23696	-2.5	-14.5
35	5	146	194	36	37684	-13.5	-4.5
35	6	159	182	21	48084	4.5	-21
35	7	140	163	28	11736	3.5	-17.5
35	8	190	229	41	32348	-9.5	-11
35	9	178	180	35	41456	-14	-3.5
35	10	150	212	39	35336	-12	-7.5
training Epoch	Seed	WallBounces	SideBounce	Points	ServingTime	RewardA	RewardB
36	1	144	166	32	41152	-0.5	-15.5
36	2	163	200	35	45196	-14	-3.5
36	3	136	170	21	49448	4.5	-20
36	4	183	201	24	45788	6	-24
36	5	193	211	40	41272	-8.5	-11.5
36	6	93	111	13	54552	0.5	-11.5
36	7	151	175	24	47868	6	-23
36	8	134	180	34	32244	-2.5	-14.5
36	9	153	169	21	48988	4.5	-20
36	10	166	189	20	47660	4	-19
training Epoch	Seed	WallBounces	SideBounce	Points	ServingTime	RewardA	RewardB
37	1	168	217	21	47576	4.5	-21.5
37	2	179	191	32	45104	-0.5	-15.5
37	3	142	159	21	50384	4.5	-20.5
37	4	164	187	23	48380	5.5	-22
37	5	168	195	36	41356	-4.5	-13.5
37	6	89	112	10	55160	-1	-8.5
37	7	143	188	35	42920	-14	-3.5
37	8	162	207	24	47080	6	-24.5
37	9	126	158	15	51948	1.5	-16
37	10	187	202	35	43192	-14	-3.5
training Epoch	Seed	WallBounces	SideBounce	Points	ServingTime	RewardA	RewardB
38	1	154	226	39	31824	-7.5	-12
38	2	109	144	30	27428	1.5	-16.5
38	3	117	157	30	37548	1.5	-16.5
38	4	101	154	25	25572	6.5	-19
38	5	174	192	40	34444	-11.5	-8.5
38	6	112	140	28	51144	3.5	-17.5
38	7	148	160	36	35756	-4.5	-13.5
38	8	134	183	33	23972	-1.5	-15
38	9	123	167	20	50620	4	-19
38	10	166	215	41	43856	-11	-9.5
training Epoch	Seed	WallBounces	SideBounce	Points	ServingTime	RewardA	RewardB
39	1	177	224	37	41240	-13	-5.5
39	2	153	198	21	47008	4.5	-21
39	3	160	201	24	45776	6	-25.5
39	4	149	208	22	46172	5	-22
39	5	162	214	39	31788	-12	-7.5
39	6	109	179	16	49536	2	-14.5
39	7	161	220	37	32072	-13	-5.5
39	8	131	221	34	35416	-2.5	-14.5
39	9	149	235	35	41996	-14	-3.5
39	10	172	209	35	38608	-3.5	-14
training Epoch	Seed	WallBounces	SideBounce	Points	ServingTime	RewardA	RewardB
40	1	194	171	31	5116	-16	0.5
40	2	162	185	36	9552	-13.5	-4.5
40	3	161	166	33	9216	-15	-1.5
40	4	202	192	38	11068	-12.5	-6.5
40	5	196	209	33	3828	-15	-1.5
40	6	163	157	29	8860	-17	2.5
40	7	227	244	39	11296	-12	-7.5
40	8	192	216	36	10500	-13.5	-4.5
40	9	202	203	35	14552	-14	-3.5
40	10	205	223	39	7244	-12	-7.5
training Epoch	Seed	WallBounces	SideBounce	Points	ServingTime	RewardA	RewardB
41	1	230	230	41	6516	-11	-9.5
41	2	133	141	27	2688	-18	4.5
41	3	192	201	37	4516	-13	-5.5
41	4	204	190	32	3864	-0.5	-15.5
41	5	181	167	31	2344	0.5	-16
41	6	186	173	31	4836	-16	0.5
41	7	192	171	36	6040	-13.5	-4.5
41	8	225	253	40	4732	-8.5	-11.5
41	9	184	203	33	3352	-1.5	-15
41	10	198	180	37	4536	-13	-5.5
training Epoch	Seed	WallBounces	SideBounce	Points	ServingTime	RewardA	RewardB
42	1	187	227	40	11552	-11.5	-8.5
42	2	180	159	34	2292	-14.5	-2.5
42	3	179	190	37	6556	-5.5	-13
42	4	199	256	40	4536	-8.5	-11.5
42	5	189	212	41	4464	-11	-9.5
42	6	194	233	41	9604	-11	-9.5
42	7	200	241	40	5228	-11.5	-8.5
42	8	175	187	34	4316	-2.5	-14.5
42	9	203	249	40	9876	-11.5	-8.5
42	10	176	201	36	3780	-13.5	-4.5
training Epoch	Seed	WallBounces	SideBounce	Points	ServingTime	RewardA	RewardB
43	1	218	223	38	7544	-6.5	-12.5
43	2	228	226	37	3440	-13	-5.5
43	3	246	227	38	5288	-12.5	-6.5
43	4	228	211	36	2788	-4.5	-13.5
43	5	240	228	41	5228	-9.5	-11
43	6	230	212	36	3156	-4.5	-13.5
43	7	188	185	38	2380	-6.5	-12.5
43	8	203	199	40	3868	-8.5	-11.5
43	9	226	224	39	3904	-12	-7.5
43	10	195	197	37	3528	-5.5	-13
training Epoch	Seed	WallBounces	SideBounce	Points	ServingTime	RewardA	RewardB
44	1	191	252	37	6680	-5.5	-13
44	2	156	194	31	3432	-16	0.5
44	3	205	235	36	10376	-4.5	-13.5
44	4	209	255	39	8384	-7.5	-12
44	5	198	239	38	7896	-6.5	-12.5
44	6	194	257	41	16860	-11	-9.5
44	7	198	235	39	11512	-12	-7.5
44	8	206	256	41	8644	-11	-9.5
44	9	181	218	40	14412	-8.5	-11.5
44	10	193	207	37	10648	-5.5	-13
training Epoch	Seed	WallBounces	SideBounce	Points	ServingTime	RewardA	RewardB
45	1	155	191	32	21620	-15.5	-0.5
45	2	178	183	33	28708	-15	-1.5
45	3	247	274	41	30820	-9.5	-11
45	4	147	165	31	19356	-16	0.5
45	5	140	160	26	5448	-18.5	5.5
45	6	157	186	35	30732	-14	-3.5
45	7	163	186	32	19368	-15.5	-0.5
45	8	205	233	38	34344	-6.5	-12.5
45	9	156	164	33	32048	-15	-1.5
45	10	195	202	34	26212	-14.5	-2.5
training Epoch	Seed	WallBounces	SideBounce	Points	ServingTime	RewardA	RewardB
46	1	149	200	33	21348	-15	-1.5
46	2	172	212	38	38128	-12.5	-6.5
46	3	157	186	36	37828	-13.5	-4.5
46	4	180	173	36	39684	-4.5	-13.5
46	5	200	247	39	32576	-7.5	-12
46	6	201	206	38	37708	-12.5	-6.5
46	7	154	203	36	26424	-13.5	-4.5
46	8	181	232	36	36628	-4.5	-13.5
46	9	192	228	20	43964	4	-22
46	10	162	194	40	32596	-8.5	-11.5
training Epoch	Seed	WallBounces	SideBounce	Points	ServingTime	RewardA	RewardB
47	1	148	175	35	33584	-14	-3.5
47	2	154	213	23	47200	5.5	-21.5
47	3	192	247	37	35600	-13	-5.5
47	4	199	230	23	44156	5.5	-25
47	5	193	251	36	31040	-13.5	-4.5
47	6	144	193	20	48856	4	-19
47	7	175	231	39	38676	-12	-7.5
47	8	171	246	35	33012	-3.5	-14
47	9	192	253	21	43132	4.5	-23
47	10	178	224	35	30144	-14	-3.5
training Epoch	Seed	WallBounces	SideBounce	Points	ServingTime	RewardA	RewardB
48	1	186	235	32	3744	-0.5	-15.5
48	2	194	197	30	6260	-16.5	1.5
48	3	197	214	36	6768	-13.5	-4.5
48	4	230	263	39	8496	-12	-7.5
48	5	190	195	34	7820	-14.5	-2.5
48	6	228	235	39	3884	-7.5	-12
48	7	206	232	31	4276	-16	0.5
48	8	141	160	28	3504	-17.5	3.5
48	9	168	168	33	4068	-15	-1.5
48	10	217	226	36	4840	-13.5	-4.5
training Epoch	Seed	WallBounces	SideBounce	Points	ServingTime	RewardA	RewardB
49	1	151	234	37	18212	-5.5	-13
49	2	166	253	34	28968	-14.5	-2.5
49	3	164	259	38	14280	-12.5	-6.5
49	4	188	312	41	29072	-9.5	-11
49	5	159	228	32	13372	-15.5	-0.5
49	6	165	271	37	18384	-5.5	-13
49	7	173	289	40	29916	-11.5	-8.5
49	8	147	217	36	14220	-13.5	-4.5
49	9	166	270	39	27032	-12	-7.5
49	10	160	252	39	28388	-12	-7.5
