# Supplementary material for: Multiagent cooperation and competition with deep reinforcement learning
Source: PLoS One. 2017 Apr 5;12(4):e0172395. doi: 10.1371/journal.pone.0172395 (PMC5381785; doi:10.1371/journal.pone.0172395)
Supplement: S1 File — This archive contains data points that are visualized on Figs 1, 3, 5 and 6 and S1 and S2 Tables. Figs 2, 4 and S2 are screenshots and no data associated to them is available. (ZIP) [file pone.0172395.s010.zip › data/Figure5&S2_Table/Pong2Player025p.csv]

training Epoch	Seed	WallBounces	SideBounce	Points	ServingTime	RewardA	RewardB
49	1	177	156	32	28400	-5.75	-18.25
49	2	226	191	38	45716	-15.5	-13
49	3	212	181	39	45024	-16.5	-12.75
49	4	159	155	32	40044	-5.75	-18.25
49	5	165	138	38	44924	-11.75	-16.75
49	6	136	119	29	28016	-2.75	-19
49	7	150	129	33	36964	-6.75	-18
49	8	188	180	39	32700	-12.75	-16.5
49	9	160	160	34	46008	-7.75	-17.75
49	10	170	162	36	38864	-9.75	-17.25
