# Supplementary material for: Multiagent cooperation and competition with deep reinforcement learning
Source: PLoS One. 2017 Apr 5;12(4):e0172395. doi: 10.1371/journal.pone.0172395 (PMC5381785; doi:10.1371/journal.pone.0172395)
Supplement: S1 File — This archive contains data points that are visualized on Figs 1, 3, 5 and 6 and S1 and S2 Tables. Figs 2, 4 and S2 are screenshots and no data associated to them is available. (ZIP) [file pone.0172395.s010.zip › data/Figure5&S2_Table/Pong2Player025.csv]

training Epoch	Seed	WallBounces	SideBounce	Points	ServingTime	RewardA	RewardB
49	1	100	178	35	38308	-24.5	-19.25
49	2	84	126	28	52024	-21.25	-13.75
49	3	83	151	30	50204	-21	-16.5
49	4	87	153	27	51320	-18.75	-15
49	5	117	169	32	47916	-23.75	-16.25
49	6	63	103	21	54852	-15.75	-10.5
49	7	76	150	28	50944	-17.5	-17.5
49	8	88	158	29	49432	-18.5	-17.75
49	9	81	133	23	52328	-17.75	-11
49	10	101	161	32	49024	-21.5	-18.5
