# Supplementary material for: Multiagent cooperation and competition with deep reinforcement learning
Source: PLoS One. 2017 Apr 5;12(4):e0172395. doi: 10.1371/journal.pone.0172395 (PMC5381785; doi:10.1371/journal.pone.0172395)
Supplement: S1 File — This archive contains data points that are visualized on Figs 1, 3, 5 and 6 and S1 and S2 Tables. Figs 2, 4 and S2 are screenshots and no data associated to them is available. (ZIP) [file pone.0172395.s010.zip › data/Figure5&S2_Table/Pong2Player075p.csv]

training Epoch	Seed	WallBounces	SideBounce	Points	ServingTime	RewardA	RewardB
49	1	234	314	40	19048	-6.75	-3.25
49	2	247	285	41	20716	-4.25	-6
49	3	270	322	41	16028	-4.25	-6
49	4	276	337	41	20052	-6	-4.25
49	5	251	269	40	16840	-6.75	-3.25
49	6	250	350	39	19668	-2.25	-7.5
49	7	230	286	37	14700	-9	-0.25
49	8	232	259	38	22368	-1.25	-8.25
49	9	207	246	31	29452	5.75	-13.5
49	10	191	216	32	14024	4.75	-12.75
