# Supplementary material for: Multiagent cooperation and competition with deep reinforcement learning
Source: PLoS One. 2017 Apr 5;12(4):e0172395. doi: 10.1371/journal.pone.0172395 (PMC5381785; doi:10.1371/journal.pone.0172395)
Supplement: S1 File — This archive contains data points that are visualized on Figs 1, 3, 5 and 6 and S1 and S2 Tables. Figs 2, 4 and S2 are screenshots and no data associated to them is available. (ZIP) [file pone.0172395.s010.zip › data/Figure5&S2_Table/Pong2Player05.csv]

training Epoch	Seed	WallBounces	SideBounce	Points	ServingTime	RewardA	RewardB
49	1	72	188	31	47872	-23.5	-23
49	2	65	184	31	47860	-24	-22.5
49	3	76	165	27	49880	-20.5	-20
49	4	73	185	29	48308	-22.5	-21
49	5	72	227	36	44252	-28	-26
49	6	42	120	20	54200	-14.5	-15.5
49	7	81	188	31	48052	-23.5	-23
49	8	65	186	30	48032	-22.5	-22.5
49	9	57	152	24	51260	-19.5	-16.5
49	10	86	205	31	46752	-24.5	-22.5
