# Supplementary material for: Multiagent cooperation and competition with deep reinforcement learning
Source: PLoS One. 2017 Apr 5;12(4):e0172395. doi: 10.1371/journal.pone.0172395 (PMC5381785; doi:10.1371/journal.pone.0172395)
Supplement: S1 File — This archive contains data points that are visualized on Figs 1, 3, 5 and 6 and S1 and S2 Tables. Figs 2, 4 and S2 are screenshots and no data associated to them is available. (ZIP) [file pone.0172395.s010.zip › data/Figure5&S2_Table/Pong2Player075.csv]

training Epoch	Seed	WallBounces	SideBounce	Points	ServingTime	RewardA	RewardB
49	1	20	1750	6	10620	-5.5	-5
49	2	2	1986	1	5032	-0.75	-1
49	3	28	1693	8	12160	-7	-7
49	4	44	1227	11	25080	-9.25	-10
49	5	13	1899	6	6340	-5	-5.5
49	6	24	1617	10	14288	-9.25	-8.25
49	7	9	1745	4	11664	-3.5	-3.5
49	8	63	1247	18	22684	-16.25	-15.25
49	9	11	1485	5	19376	-4.5	-4.25
49	10	34	1494	7	17680	-6	-6.25
