# Supplementary material for: Multiagent cooperation and competition with deep reinforcement learning
Source: PLoS One. 2017 Apr 5;12(4):e0172395. doi: 10.1371/journal.pone.0172395 (PMC5381785; doi:10.1371/journal.pone.0172395)
Supplement: S1 File — This archive contains data points that are visualized on Figs 1, 3, 5 and 6 and S1 and S2 Tables. Figs 2, 4 and S2 are screenshots and no data associated to them is available. (ZIP) [file pone.0172395.s010.zip › data/Figure5&S2_Table/Pong2Player0.csv]

training Epoch	Seed	WallBounces	SideBounce	Points	ServingTime	RewardA	RewardB
49	1	113	144	31	40596	-10	-21
49	2	83	110	26	54180	-16	-10
49	3	123	150	33	50904	-13	-20
49	4	87	118	28	53392	-14	-14
49	5	86	119	32	41276	-11	-21
49	6	68	95	22	55760	-11	-11
49	7	107	131	30	39684	-9	-21
49	8	103	138	31	41120	-10	-21
49	9	119	134	30	50664	-9	-21
49	10	106	132	32	41612	-11	-21
